# Supplementary material for: Inter-individual and inter-site neural code conversion without shared stimuli
Source: Nat Comput Sci. 2025 Jul 11;5(7):534–46. doi: 10.1038/s43588-025-00826-5 (PMC12286860; doi:10.1038/s43588-025-00826-5)
Supplement: Supplementary file 4 — Source Data Fig. 2. [file 43588_2025_826_MOESM4_ESM.csv]

Source	Target	ROI	Method	pattern_mean	profile_mean
sub01	sub02	VC	brain_loss	0.7300118044551316	0.7183454962186543
sub01	sub03	VC	brain_loss	0.5999641375697471	0.5618329659381109
sub01	sub04	VC	brain_loss	0.790955018905573	0.6759625236080197
sub01	sub05	VC	brain_loss	0.6793809409401481	0.6208637321688807
sub02	sub01	VC	brain_loss	0.4736377734845334	0.4554971996100417
sub02	sub03	VC	brain_loss	0.511963422578954	0.4778696243392515
sub02	sub04	VC	brain_loss	0.6971783134500832	0.6112128407737647
sub02	sub05	VC	brain_loss	0.5989530385853896	0.5567297900465357
sub03	sub01	VC	brain_loss	0.5328272818689577	0.544552678803171
sub03	sub02	VC	brain_loss	0.6616128001117214	0.6498729810052113
sub03	sub04	VC	brain_loss	0.7526473759747115	0.6464565745859034
sub03	sub05	VC	brain_loss	0.6192977765809135	0.5464307156994261
sub04	sub01	VC	brain_loss	0.5750809192646658	0.5340936200272399
sub04	sub02	VC	brain_loss	0.5819566548538224	0.5810215112851024
sub04	sub03	VC	brain_loss	0.5301777967058974	0.5065308315261595
sub04	sub05	VC	brain_loss	0.6792384780733807	0.6866950467915085
sub05	sub01	VC	brain_loss	0.3400372399788389	0.3599999536887455
sub05	sub02	VC	brain_loss	0.4245096826509945	0.4234300026416349
sub05	sub03	VC	brain_loss	0.3311261615190592	0.3252932412881083
sub05	sub04	VC	brain_loss	0.4368874026102508	0.4005757184890627
sub01	sub02	VC	content_loss	0.655814304335292	0.5069316985201979
sub01	sub03	VC	content_loss	0.5735749117113222	0.489461269825975
sub01	sub04	VC	content_loss	0.8540962679587248	0.6655718436019236
sub01	sub05	VC	content_loss	0.9035551667255852	0.7023262522673632
sub02	sub01	VC	content_loss	0.6630441003980053	0.5813865793958036
sub02	sub03	VC	content_loss	0.4261579409941234	0.3923516477057841
sub02	sub04	VC	content_loss	0.6365627756976274	0.5411607937376428
sub02	sub05	VC	content_loss	0.7920164999028404	0.6098890457582952
sub03	sub01	VC	content_loss	0.7524955062934928	0.6430929666206308
sub03	sub02	VC	content_loss	0.5697359837898172	0.4712836754334095
sub03	sub04	VC	content_loss	0.7250624122455532	0.5975383772098394
sub03	sub05	VC	content_loss	0.861503225038199	0.6432009784800816
sub04	sub01	VC	content_loss	0.7462956728675882	0.6336151223026422
sub04	sub02	VC	content_loss	0.5372025814241551	0.449224124328923
sub04	sub03	VC	content_loss	0.4647303849618778	0.4214448496570424
sub04	sub05	VC	content_loss	0.8369418739939385	0.6447658875157901
sub05	sub01	VC	content_loss	0.4088287183363574	0.3707541501665536
sub05	sub02	VC	content_loss	0.3066538564230445	0.2739072343876347
sub05	sub03	VC	content_loss	0.2551428984976723	0.2543711026524956
sub05	sub04	VC	content_loss	0.3908868156291226	0.3675168191590426
sub01	sub02	V1	brain_loss	0.7261825277034726	0.7219455271478975
sub01	sub03	V1	brain_loss	0.571611717813776	0.5870813120930157
sub01	sub04	V1	brain_loss	0.7532126881716443	0.7063806548663566
sub01	sub05	V1	brain_loss	0.6911896212984358	0.6427438651372179
sub02	sub01	V1	brain_loss	0.4402752709538846	0.4465736435229817
sub02	sub03	V1	brain_loss	0.4384051058999779	0.4536191665800931
sub02	sub04	V1	brain_loss	0.6216144558852814	0.5986574645865742
sub02	sub05	V1	brain_loss	0.4828385310397063	0.5903992423972304
sub03	sub01	V1	brain_loss	0.4862930818756071	0.5082697465469888
sub03	sub02	V1	brain_loss	0.6205746655215107	0.6247837778002718
sub03	sub04	V1	brain_loss	0.652805204955766	0.6335603018815839
sub03	sub05	V1	brain_loss	0.4770528386315121	0.504710273685645
sub04	sub01	V1	brain_loss	0.5295448849706154	0.5270090357486723
sub04	sub02	V1	brain_loss	0.6063115393155077	0.5839902129623185
sub04	sub03	V1	brain_loss	0.4779132549064089	0.5149177928256874
sub04	sub05	V1	brain_loss	0.6158213926557432	0.6703478583309573
sub05	sub01	V1	brain_loss	0.2909253320512137	0.3485923345793649
sub05	sub02	V1	brain_loss	0.371800855133527	0.3875887297907949
sub05	sub03	V1	brain_loss	0.2632299709678358	0.3076458504599143
sub05	sub04	V1	brain_loss	0.383303289852193	0.3983736599824652
sub01	sub02	V1	content_loss	0.6626983673081018	0.4636700710383943
sub01	sub03	V1	content_loss	0.5287342844155412	0.4922681022553768
sub01	sub04	V1	content_loss	0.7417998617947359	0.6242416987913313
sub01	sub05	V1	content_loss	0.9106466084097484	0.7654398361419321
sub02	sub01	V1	content_loss	0.5723478702361359	0.5249108571647123
sub02	sub03	V1	content_loss	0.3650719578158512	0.3603563597103339
sub02	sub04	V1	content_loss	0.5141124839245975	0.467668337355086
sub02	sub05	V1	content_loss	0.779812931765386	0.6603428040162056
sub03	sub01	V1	content_loss	0.6347797000188626	0.578440382045477
sub03	sub02	V1	content_loss	0.5250823981375394	0.4044146194001005
sub03	sub04	V1	content_loss	0.5613402040608222	0.5006415764828065
sub03	sub05	V1	content_loss	0.8255742261152441	0.6557735319474172
sub04	sub01	V1	content_loss	0.6715145504049255	0.597996713688696
sub04	sub02	V1	content_loss	0.554849536789978	0.4119785663792835
sub04	sub03	V1	content_loss	0.4168332669492628	0.4071284971268144
sub04	sub05	V1	content_loss	0.8589946492318946	0.7203987951068838
sub05	sub01	V1	content_loss	0.3139902688177083	0.2960193276963214
sub05	sub02	V1	content_loss	0.2534248728526991	0.2026264612916357
sub05	sub03	V1	content_loss	0.1876462131266753	0.2070038638674042
sub05	sub04	V1	content_loss	0.2720377047016507	0.2838987132392304
sub01	sub02	V2	brain_loss	0.7473113161232621	0.7350125461192826
sub01	sub03	V2	brain_loss	0.6134777141081392	0.5945385137210909
sub01	sub04	V2	brain_loss	0.7531236643930015	0.6908195776019723
sub01	sub05	V2	brain_loss	0.6993611669923696	0.6828272734597692
sub02	sub01	V2	brain_loss	0.4639112292165231	0.4560517448823977
sub02	sub03	V2	brain_loss	0.508811655416401	0.4922110972101354
sub02	sub04	V2	brain_loss	0.6394658685890546	0.5904435133550355
sub02	sub05	V2	brain_loss	0.5685034011879386	0.5828868326738895
sub03	sub01	V2	brain_loss	0.5097494133927091	0.5174639472591561
sub03	sub02	V2	brain_loss	0.6360942630117201	0.637677845239096
sub03	sub04	V2	brain_loss	0.6803832624355545	0.6224427801244748
sub03	sub05	V2	brain_loss	0.5341527567304718	0.5159518999233971
sub04	sub01	V2	brain_loss	0.5805349968739848	0.5512280215248547
sub04	sub02	V2	brain_loss	0.6076148757725437	0.6095104496166267
sub04	sub03	V2	brain_loss	0.5390460499893317	0.5333109388694776
sub04	sub05	V2	brain_loss	0.6002666915039593	0.7037992426778452
sub05	sub01	V2	brain_loss	0.3201090309069532	0.3638492286311499
sub05	sub02	V2	brain_loss	0.3760362214110694	0.3952509850614415
sub05	sub03	V2	brain_loss	0.3036529632259239	0.321829516174453
sub05	sub04	V2	brain_loss	0.3762310384225118	0.3707055848240601
sub01	sub02	V2	content_loss	0.6171380233435533	0.473756200360624
sub01	sub03	V2	content_loss	0.5332910948940291	0.4742644026627075
sub01	sub04	V2	content_loss	0.7652271587344518	0.6327012896785171
sub01	sub05	V2	content_loss	0.8956171383599354	0.7430660354167212
sub02	sub01	V2	content_loss	0.6294687518575152	0.5598719093344697
sub02	sub03	V2	content_loss	0.3888823390152602	0.3752826078750776
sub02	sub04	V2	content_loss	0.5572291300117403	0.5006520004814105
sub02	sub05	V2	content_loss	0.8157908068644337	0.6544236331169723
sub03	sub01	V2	content_loss	0.6983915859600449	0.6123400660418621
sub03	sub02	V2	content_loss	0.5245130254059609	0.4252912669305964
sub03	sub04	V2	content_loss	0.6097903221890274	0.521766903873011
sub03	sub05	V2	content_loss	0.8610713679553167	0.6922680299448856
sub04	sub01	V2	content_loss	0.7163385301791216	0.6111109283355952
sub04	sub02	V2	content_loss	0.5237568364942627	0.4178817596568777
sub04	sub03	V2	content_loss	0.4298916320950925	0.4029390364350297
sub04	sub05	V2	content_loss	0.8444488384760124	0.6948393013356952
sub05	sub01	V2	content_loss	0.3359180528309622	0.3051502935524178
sub05	sub02	V2	content_loss	0.2535594156267357	0.2209642226354689
sub05	sub03	V2	content_loss	0.1975624674433223	0.208391770928956
sub05	sub04	V2	content_loss	0.2842908506156592	0.2954405896041986
sub01	sub02	V3	brain_loss	0.7256842831717567	0.7372033982618018
sub01	sub03	V3	brain_loss	0.6099655452818014	0.559965987307904
sub01	sub04	V3	brain_loss	0.73412593894649	0.6737610108755396
sub01	sub05	V3	brain_loss	0.5479280804868891	0.5834534883713228
sub02	sub01	V3	brain_loss	0.4776013079021939	0.4542277719724936
sub02	sub03	V3	brain_loss	0.5153337471112294	0.4690639905061571
sub02	sub04	V3	brain_loss	0.6682456575032688	0.6036147942910152
sub02	sub05	V3	brain_loss	0.4694779716481947	0.4775545398868128
sub03	sub01	V3	brain_loss	0.5398238781283486	0.550927770424459
sub03	sub02	V3	brain_loss	0.6533082624420462	0.6495558565493189
sub03	sub04	V3	brain_loss	0.7087056356658511	0.6567040148794596
sub03	sub05	V3	brain_loss	0.3989469322401021	0.4494975884468353
sub04	sub01	V3	brain_loss	0.5643203754181564	0.5351325687896396
sub04	sub02	V3	brain_loss	0.5746305985165469	0.5732120501351923
sub04	sub03	V3	brain_loss	0.5491911812460952	0.5049754831706689
sub04	sub05	V3	brain_loss	0.5162488812485099	0.658437734728963
sub05	sub01	V3	brain_loss	0.3252259079402333	0.3802979130457255
sub05	sub02	V3	brain_loss	0.3876881318966184	0.3994330784134275
sub05	sub03	V3	brain_loss	0.3101619044033601	0.3177998347363115
sub05	sub04	V3	brain_loss	0.3790064109373536	0.3506903583238746
sub01	sub02	V3	content_loss	0.6186190963206972	0.4434869227240081
sub01	sub03	V3	content_loss	0.5343172114861583	0.459569008270671
sub01	sub04	V3	content_loss	0.7831217602236875	0.6362927226110272
sub01	sub05	V3	content_loss	0.8253803921563291	0.6464152239504385
sub02	sub01	V3	content_loss	0.6476220564978163	0.5710180246916231
sub02	sub03	V3	content_loss	0.39349595226603	0.366443482966151
sub02	sub04	V3	content_loss	0.590931924185105	0.523973215771858
sub02	sub05	V3	content_loss	0.6890524859382088	0.5896141004383217
sub03	sub01	V3	content_loss	0.7334117128523555	0.637011696742457
sub03	sub02	V3	content_loss	0.552832262768652	0.4353008111402209
sub03	sub04	V3	content_loss	0.6783943054566502	0.5832525181831519
sub03	sub05	V3	content_loss	0.7717618303023535	0.6283892295138989
sub04	sub01	V3	content_loss	0.7172861806764679	0.6158591214655531
sub04	sub02	V3	content_loss	0.4968268018407931	0.3962743089580302
sub04	sub03	V3	content_loss	0.4400562112016291	0.3985903560420956
sub04	sub05	V3	content_loss	0.7175889896601352	0.599517683764664
sub05	sub01	V3	content_loss	0.3486698746995264	0.3212631562851008
sub05	sub02	V3	content_loss	0.2645303177562146	0.2224443253950062
sub05	sub03	V3	content_loss	0.2149845867801068	0.2172970436488101
sub05	sub04	V3	content_loss	0.3140502820568459	0.3202243388646328
sub01	sub02	V4	brain_loss	0.6487034200101695	0.6908682151671406
sub01	sub03	V4	brain_loss	0.5554309345751234	0.5086139107068034
sub01	sub04	V4	brain_loss	0.6730752644944846	0.6041399940986865
sub01	sub05	V4	brain_loss	0.439665307690277	0.5224977270702401
sub02	sub01	V4	brain_loss	0.4308772888434065	0.4461953474486654
sub02	sub03	V4	brain_loss	0.5086595731024812	0.4826081005619272
sub02	sub04	V4	brain_loss	0.641271375984079	0.5599776144495052
sub02	sub05	V4	brain_loss	0.4933639515352918	0.5154396797510713
sub03	sub01	V4	brain_loss	0.5279658328419528	0.5227500221410594
sub03	sub02	V4	brain_loss	0.62525379036029	0.6206240896653671
sub03	sub04	V4	brain_loss	0.7087032788413357	0.6030326041873418
sub03	sub05	V4	brain_loss	0.444190211493282	0.4792801520706073
sub04	sub01	V4	brain_loss	0.5699336993676828	0.4808982816864222
sub04	sub02	V4	brain_loss	0.5065134852350135	0.5039356964313276
sub04	sub03	V4	brain_loss	0.5215303227970187	0.4737783134212303
sub04	sub05	V4	brain_loss	0.5389643943609121	0.5982281250309192
sub05	sub01	V4	brain_loss	0.4179216542845429	0.3708291654996825
sub05	sub02	V4	brain_loss	0.3717204093384056	0.3910292142292466
sub05	sub03	V4	brain_loss	0.3000652896148107	0.2935420741319007
sub05	sub04	V4	brain_loss	0.4197416023486114	0.3339445492559101
sub01	sub02	V4	content_loss	0.7151204204312274	0.5480789861246865
sub01	sub03	V4	content_loss	0.6086167856907003	0.5275925106294035
sub01	sub04	V4	content_loss	0.8187849127248022	0.659086215795741
sub01	sub05	V4	content_loss	0.7517606020217932	0.5419980427806229
sub02	sub01	V4	content_loss	0.7523086284504173	0.6025950975679001
sub02	sub03	V4	content_loss	0.4603911875628526	0.4328659258787791
sub02	sub04	V4	content_loss	0.7031145126301914	0.5569583854075869
sub02	sub05	V4	content_loss	0.6250670385018102	0.4851220405171385
sub03	sub01	V4	content_loss	0.8372583957414249	0.673026405618084
sub03	sub02	V4	content_loss	0.6545561728455747	0.5164400018273534
sub03	sub04	V4	content_loss	0.8185849668451978	0.6672578419470819
sub03	sub05	V4	content_loss	0.6978750832575223	0.5166510038272998
sub04	sub01	V4	content_loss	0.8084381436773018	0.6686990761420467
sub04	sub02	V4	content_loss	0.5653167349786681	0.4825806689850732
sub04	sub03	V4	content_loss	0.5068679238818954	0.4630524028056843
sub04	sub05	V4	content_loss	0.7043936953408706	0.5079304698475524
sub05	sub01	V4	content_loss	0.5063841983515639	0.393608614037945
sub05	sub02	V4	content_loss	0.3561110268832616	0.2994603774841026
sub05	sub03	V4	content_loss	0.2809055346390593	0.2737219303501139
sub05	sub04	V4	content_loss	0.4797261035407814	0.3959532906967404
sub01	sub02	HVC	brain_loss	0.6933000059666415	0.6996049901610251
sub01	sub03	HVC	brain_loss	0.600605478705057	0.5598859404696498
sub01	sub04	HVC	brain_loss	0.8035554751275503	0.6730828908929057
sub01	sub05	HVC	brain_loss	0.6337185143784875	0.6157218008076593
sub02	sub01	HVC	brain_loss	0.452772308319141	0.4628574995756576
sub02	sub03	HVC	brain_loss	0.5541227366362761	0.4934066157871147
sub02	sub04	HVC	brain_loss	0.7566825753361173	0.6653188566655636
sub02	sub05	HVC	brain_loss	0.6083566527373507	0.5902718256402425
sub03	sub01	HVC	brain_loss	0.5180075880401049	0.5842234124421208
sub03	sub02	HVC	brain_loss	0.7078657106838974	0.6844767736999704
sub03	sub04	HVC	brain_loss	0.8171757122041448	0.682301440774722
sub03	sub05	HVC	brain_loss	0.7320973265269294	0.6994197232069495
sub04	sub01	HVC	brain_loss	0.5454861430961581	0.5307012891158092
sub04	sub02	HVC	brain_loss	0.5403317440706202	0.5796789972190322
sub04	sub03	HVC	brain_loss	0.5372800473477891	0.5024688208316178
sub04	sub05	HVC	brain_loss	0.6962029141121763	0.7263410803704226
sub05	sub01	HVC	brain_loss	0.3898319138386561	0.3471819928109774
sub05	sub02	HVC	brain_loss	0.5005847800061266	0.4919676116424689
sub05	sub03	HVC	brain_loss	0.4055088674685382	0.351654044489148
sub05	sub04	HVC	brain_loss	0.5765492165856726	0.4957772154210938
sub01	sub02	HVC	content_loss	0.7277643395283188	0.5974853235562484
sub01	sub03	HVC	content_loss	0.6490057114497358	0.4896032213717667
sub01	sub04	HVC	content_loss	0.929279910115926	0.7426913875627728
sub01	sub05	HVC	content_loss	0.8635145291781131	0.7024255850822728
sub02	sub01	HVC	content_loss	0.7249009685681582	0.63816731186222
sub02	sub03	HVC	content_loss	0.5130514821085295	0.4038278971683431
sub02	sub04	HVC	content_loss	0.8281748959020832	0.6343198761848947
sub02	sub05	HVC	content_loss	0.7439939078735441	0.584108182716451
sub03	sub01	HVC	content_loss	0.7958844043607599	0.7119136140377896
sub03	sub02	HVC	content_loss	0.6995815783272475	0.5784737651662591
sub03	sub04	HVC	content_loss	0.908014728821274	0.7147245391985997
sub03	sub05	HVC	content_loss	0.8386016712551677	0.6500150853566451
sub04	sub01	HVC	content_loss	0.7827126401073727	0.6840408384898412
sub04	sub02	HVC	content_loss	0.6084718507382914	0.5267977904097976
sub04	sub03	HVC	content_loss	0.5365123782486603	0.4254367058740685
sub04	sub05	HVC	content_loss	0.7842782354526855	0.6177414308923476
sub05	sub01	HVC	content_loss	0.5951111258753378	0.5005036521261743
sub05	sub02	HVC	content_loss	0.4426167572849941	0.4017390036599658
sub05	sub03	HVC	content_loss	0.3726226851175923	0.3011093498913512
sub05	sub04	HVC	content_loss	0.6656987651776917	0.5194563621183583
