# Supplementary material for: Inter-individual and inter-site neural code conversion without shared stimuli
Source: Nat Comput Sci. 2025 Jul 11;5(7):534–46. doi: 10.1038/s43588-025-00826-5 (PMC12286860; doi:10.1038/s43588-025-00826-5)
Supplement: Supplementary file 5 — Source Data Fig. 3. [file 43588_2025_826_MOESM5_ESM.zip]

Archive with 4 entries (3 files):
- SourceData_Fig3/
- SourceData_Fig3/Figure3b3c.xlsx
- SourceData_Fig3/Figure3f.xlsx
- SourceData_Fig3/Figure3g.xlsx
