# Supplementary material for: Inter-individual and inter-site neural code conversion without shared stimuli
Source: Nat Comput Sci. 2025 Jul 11;5(7):534–46. doi: 10.1038/s43588-025-00826-5 (PMC12286860; doi:10.1038/s43588-025-00826-5)
Supplement: Supplementary file 5 — Source Data Fig. 3. [file 43588_2025_826_MOESM5_ESM.zip › SourceData_Fig3/Figure3b3c.xlsx]

## Sheet: within
Subject	Profile correlation	Pattern correlation	Identification accuracy	Method	ROI	Layer
sub05	0.130119	0.141894	0.708163	within	VC	conv1_1
sub01	0.167501	0.202126	0.793469	within	VC	conv1_1
sub04	0.148057	0.168612	0.749796	within	VC	conv1_1
sub03	0.182408	0.205287	0.793061	within	VC	conv1_1
sub02	0.183329	0.201659	0.803673	within	VC	conv1_1
sub05	0.116616	0.123398	0.565714	within	VC	conv1_2
sub04	0.141036	0.153401	0.594286	within	VC	conv1_2
sub03	0.1557	0.171933	0.619592	within	VC	conv1_2
sub02	0.156397	0.171709	0.639592	within	VC	conv1_2
sub01	0.152211	0.175268	0.624898	within	VC	conv1_2
sub01	0.180675	0.200159	0.789388	within	VC	conv2_1
sub02	0.171334	0.18287	0.76898	within	VC	conv2_1
sub03	0.17739	0.191	0.754694	within	VC	conv2_1
sub05	0.130955	0.140397	0.663673	within	VC	conv2_1
sub04	0.17274	0.18713	0.74898	within	VC	conv2_1
sub05	0.0737621	0.0808184	0.705306	within	VC	conv2_2
sub04	0.104021	0.11474	0.816327	within	VC	conv2_2
sub03	0.10514	0.116984	0.815918	within	VC	conv2_2
sub02	0.0978651	0.106039	0.818367	within	VC	conv2_2
sub01	0.108925	0.125658	0.846531	within	VC	conv2_2
sub02	0.181977	0.193284	0.809388	within	VC	conv3_1
sub01	0.194669	0.214353	0.841633	within	VC	conv3_1
sub04	0.188639	0.204521	0.789796	within	VC	conv3_1
sub03	0.190112	0.205334	0.807755	within	VC	conv3_1
sub05	0.140493	0.152001	0.686122	within	VC	conv3_1
sub01	0.220936	0.238874	0.972653	within	VC	conv3_2
sub02	0.204945	0.216486	0.949388	within	VC	conv3_2
sub05	0.16111	0.17357	0.833061	within	VC	conv3_2
sub04	0.215124	0.230406	0.946939	within	VC	conv3_2
sub03	0.213306	0.226377	0.945306	within	VC	conv3_2
sub05	0.216816	0.216858	0.842041	within	VC	conv3_3
sub04	0.277648	0.279311	0.933878	within	VC	conv3_3
sub03	0.271533	0.27386	0.932653	within	VC	conv3_3
sub02	0.262853	0.264078	0.93551	within	VC	conv3_3
sub01	0.283123	0.286334	0.953061	within	VC	conv3_3
sub01	0.255512	0.268098	0.952245	within	VC	conv3_4
sub02	0.237317	0.246997	0.938367	within	VC	conv3_4
sub04	0.25031	0.258516	0.930612	within	VC	conv3_4
sub03	0.248604	0.258587	0.933061	within	VC	conv3_4
sub05	0.190815	0.196028	0.839592	within	VC	conv3_4
sub05	0.26284	0.282872	0.891429	within	VC	conv4_1
sub04	0.335846	0.356075	0.967347	within	VC	conv4_1
sub03	0.327384	0.346712	0.972245	within	VC	conv4_1
sub02	0.321238	0.339933	0.970204	within	VC	conv4_1
sub01	0.342431	0.363973	0.985714	within	VC	conv4_1
sub04	0.31558	0.339523	0.969388	within	VC	conv4_2
sub05	0.242921	0.264065	0.886122	within	VC	conv4_2
sub03	0.305877	0.327976	0.97102	within	VC	conv4_2
sub01	0.321559	0.347529	0.99102	within	VC	conv4_2
sub02	0.299186	0.321298	0.974694	within	VC	conv4_2
sub04	0.284783	0.29878	0.996735	within	VC	conv4_3
sub03	0.271568	0.284546	0.993878	within	VC	conv4_3
sub02	0.269287	0.282904	0.996327	within	VC	conv4_3
sub01	0.291168	0.307256	0.998776	within	VC	conv4_3
sub05	0.211657	0.219837	0.94449	within	VC	conv4_3
sub05	0.222872	0.213539	0.95102	within	VC	conv4_4
sub04	0.290399	0.287469	0.992245	within	VC	conv4_4
sub03	0.273515	0.26999	0.993469	within	VC	conv4_4
sub02	0.274245	0.27227	0.993878	within	VC	conv4_4
sub01	0.296612	0.295093	0.996327	within	VC	conv4_4
sub01	0.353225	0.364381	0.998776	within	VC	conv5_1
sub02	0.335967	0.346566	0.987755	within	VC	conv5_1
sub04	0.348257	0.358582	0.991429	within	VC	conv5_1
sub03	0.337795	0.348552	0.990204	within	VC	conv5_1
sub05	0.282465	0.288124	0.958367	within	VC	conv5_1
sub05	0.280663	0.285749	0.930204	within	VC	conv5_2
sub04	0.34052	0.348218	0.983673	within	VC	conv5_2
sub03	0.339135	0.345539	0.982449	within	VC	conv5_2
sub02	0.33306	0.340407	0.979184	within	VC	conv5_2
sub01	0.35042	0.358813	0.995102	within	VC	conv5_2
sub02	0.317074	0.317992	0.985714	within	VC	conv5_3
sub01	0.336157	0.335462	0.994286	within	VC	conv5_3
sub03	0.328858	0.325886	0.985714	within	VC	conv5_3
sub05	0.272513	0.269709	0.940816	within	VC	conv5_3
sub04	0.325072	0.322492	0.986122	within	VC	conv5_3
sub05	0.275546	0.233197	0.876327	within	VC	conv5_4
sub04	0.307694	0.273574	0.938776	within	VC	conv5_4
sub03	0.320921	0.281358	0.958367	within	VC	conv5_4
sub02	0.306	0.274531	0.956735	within	VC	conv5_4
sub01	0.32349	0.284762	0.962857	within	VC	conv5_4
sub02	0.337794	0.33666	0.954286	within	VC	fc6
sub01	0.340139	0.336002	0.95102	within	VC	fc6
sub04	0.341381	0.337111	0.94	within	VC	fc6
sub05	0.33168	0.320818	0.927347	within	VC	fc6
sub03	0.355878	0.357451	0.952653	within	VC	fc6
sub05	0.302707	0.314889	0.93102	within	VC	fc7
sub04	0.312794	0.331648	0.945306	within	VC	fc7
sub03	0.335333	0.354241	0.961633	within	VC	fc7
sub02	0.307742	0.329327	0.955102	within	VC	fc7
sub01	0.305541	0.325651	0.949796	within	VC	fc7
sub05	0.465944	0.463161	0.803673	within	VC	fc8
sub04	0.485794	0.489189	0.811429	within	VC	fc8
sub03	0.503126	0.507787	0.891429	within	VC	fc8
sub02	0.480067	0.478119	0.872245	within	VC	fc8
sub01	0.475021	0.476854	0.857551	within	VC	fc8

## Sheet: brain_loss
Source	Target	Profile correlation	Pattern correlation	Identification accuracy	Method	ROI	Layer
sub03	sub02	0.159618	0.172062	0.71551	brain_loss	VC	conv1_1
sub01	sub05	0.155653	0.163039	0.679184	brain_loss	VC	conv1_1
sub02	sub01	0.15747	0.18273	0.72449	brain_loss	VC	conv1_1
sub02	sub03	0.171811	0.190997	0.742857	brain_loss	VC	conv1_1
sub02	sub04	0.161925	0.17646	0.729796	brain_loss	VC	conv1_1
sub02	sub05	0.130251	0.135738	0.64449	brain_loss	VC	conv1_1
sub03	sub01	0.160594	0.180276	0.716327	brain_loss	VC	conv1_1
sub03	sub04	0.180545	0.191644	0.727755	brain_loss	VC	conv1_1
sub03	sub05	0.147257	0.153743	0.674694	brain_loss	VC	conv1_1
sub04	sub01	0.13355	0.155168	0.678776	brain_loss	VC	conv1_1
sub04	sub02	0.147459	0.161445	0.689796	brain_loss	VC	conv1_1
sub04	sub03	0.139705	0.160043	0.686939	brain_loss	VC	conv1_1
sub04	sub05	0.140249	0.143933	0.621224	brain_loss	VC	conv1_1
sub05	sub01	0.131051	0.139325	0.662041	brain_loss	VC	conv1_1
sub05	sub02	0.137274	0.148246	0.66449	brain_loss	VC	conv1_1
sub05	sub03	0.140718	0.149641	0.673061	brain_loss	VC	conv1_1
sub01	sub04	0.174315	0.191283	0.747755	brain_loss	VC	conv1_1
sub01	sub03	0.172043	0.193743	0.736735	brain_loss	VC	conv1_1
sub05	sub04	0.126397	0.126467	0.657551	brain_loss	VC	conv1_1
sub01	sub02	0.175522	0.193536	0.733061	brain_loss	VC	conv1_1
sub05	sub04	0.115032	0.111579	0.546939	brain_loss	VC	conv1_2
sub01	sub04	0.148037	0.159069	0.586531	brain_loss	VC	conv1_2
sub04	sub05	0.121721	0.123369	0.542857	brain_loss	VC	conv1_2
sub01	sub05	0.135228	0.139556	0.563673	brain_loss	VC	conv1_2
sub04	sub03	0.131167	0.141954	0.562449	brain_loss	VC	conv1_2
sub02	sub01	0.139977	0.158644	0.586122	brain_loss	VC	conv1_2
sub04	sub02	0.132888	0.138145	0.566531	brain_loss	VC	conv1_2
sub02	sub03	0.144295	0.158089	0.586531	brain_loss	VC	conv1_2
sub04	sub01	0.130458	0.141401	0.558367	brain_loss	VC	conv1_2
sub02	sub04	0.137577	0.148881	0.579184	brain_loss	VC	conv1_2
sub03	sub05	0.124533	0.129024	0.555918	brain_loss	VC	conv1_2
sub02	sub05	0.113287	0.116465	0.553469	brain_loss	VC	conv1_2
sub03	sub01	0.139506	0.153198	0.577551	brain_loss	VC	conv1_2
sub03	sub04	0.151495	0.160036	0.574694	brain_loss	VC	conv1_2
sub05	sub03	0.125189	0.12776	0.558367	brain_loss	VC	conv1_2
sub05	sub01	0.118187	0.123632	0.547755	brain_loss	VC	conv1_2
sub01	sub02	0.149533	0.161851	0.592245	brain_loss	VC	conv1_2
sub03	sub02	0.136944	0.146284	0.570612	brain_loss	VC	conv1_2
sub05	sub02	0.1159	0.122414	0.553061	brain_loss	VC	conv1_2
sub01	sub03	0.148267	0.160102	0.586531	brain_loss	VC	conv1_2
sub05	sub04	0.135705	0.137951	0.637959	brain_loss	VC	conv2_1
sub02	sub03	0.16052	0.170997	0.690204	brain_loss	VC	conv2_1
sub03	sub02	0.154947	0.161958	0.651837	brain_loss	VC	conv2_1
sub04	sub02	0.153446	0.160481	0.657143	brain_loss	VC	conv2_1
sub04	sub03	0.158484	0.16839	0.661633	brain_loss	VC	conv2_1
sub02	sub01	0.153711	0.167642	0.68898	brain_loss	VC	conv2_1
sub02	sub04	0.157992	0.167537	0.680408	brain_loss	VC	conv2_1
sub04	sub01	0.156549	0.167447	0.669388	brain_loss	VC	conv2_1
sub02	sub05	0.12511	0.12831	0.63551	brain_loss	VC	conv2_1
sub04	sub05	0.136552	0.14116	0.607347	brain_loss	VC	conv2_1
sub03	sub05	0.135632	0.140676	0.618367	brain_loss	VC	conv2_1
sub03	sub01	0.15804	0.169878	0.671429	brain_loss	VC	conv2_1
sub05	sub01	0.135668	0.144222	0.632245	brain_loss	VC	conv2_1
sub01	sub02	0.169622	0.179788	0.69102	brain_loss	VC	conv2_1
sub01	sub05	0.150252	0.157102	0.647755	brain_loss	VC	conv2_1
sub03	sub04	0.165996	0.174426	0.66898	brain_loss	VC	conv2_1
sub05	sub02	0.130704	0.137976	0.635102	brain_loss	VC	conv2_1
sub01	sub04	0.174238	0.185852	0.699592	brain_loss	VC	conv2_1
sub05	sub03	0.141085	0.147914	0.646122	brain_loss	VC	conv2_1
sub01	sub03	0.173808	0.185244	0.701224	brain_loss	VC	conv2_1
sub01	sub02	0.097232	0.103634	0.727755	brain_loss	VC	conv2_2
sub04	sub05	0.0780278	0.0809836	0.653878	brain_loss	VC	conv2_2
sub04	sub01	0.093964	0.103274	0.70898	brain_loss	VC	conv2_2
sub05	sub03	0.081677	0.0855513	0.682041	brain_loss	VC	conv2_2
sub01	sub03	0.102794	0.11142	0.753469	brain_loss	VC	conv2_2
sub03	sub04	0.0978817	0.103394	0.724898	brain_loss	VC	conv2_2
sub02	sub01	0.0884806	0.0990713	0.725306	brain_loss	VC	conv2_2
sub04	sub03	0.0939323	0.10072	0.713061	brain_loss	VC	conv2_2
sub04	sub02	0.0885397	0.0919231	0.697143	brain_loss	VC	conv2_2
sub03	sub02	0.0906252	0.0951019	0.697143	brain_loss	VC	conv2_2
sub05	sub02	0.0733004	0.0764715	0.663265	brain_loss	VC	conv2_2
sub02	sub04	0.0913625	0.0974462	0.724898	brain_loss	VC	conv2_2
sub02	sub03	0.0923856	0.0989894	0.735102	brain_loss	VC	conv2_2
sub02	sub05	0.0692878	0.072488	0.676735	brain_loss	VC	conv2_2
sub03	sub05	0.0773902	0.0812881	0.662857	brain_loss	VC	conv2_2
sub01	sub04	0.10344	0.110999	0.754694	brain_loss	VC	conv2_2
sub05	sub04	0.0787771	0.0803346	0.672653	brain_loss	VC	conv2_2
sub05	sub01	0.0787319	0.084215	0.671837	brain_loss	VC	conv2_2
sub01	sub05	0.0854887	0.0899486	0.689388	brain_loss	VC	conv2_2
sub03	sub01	0.0936945	0.104111	0.718776	brain_loss	VC	conv2_2
sub01	sub05	0.154367	0.160467	0.65102	brain_loss	VC	conv3_1
sub05	sub02	0.133885	0.141992	0.631837	brain_loss	VC	conv3_1
sub01	sub04	0.179862	0.190604	0.729388	brain_loss	VC	conv3_1
sub03	sub02	0.166413	0.17391	0.678367	brain_loss	VC	conv3_1
sub04	sub02	0.160368	0.168027	0.658776	brain_loss	VC	conv3_1
sub04	sub03	0.171156	0.181872	0.685306	brain_loss	VC	conv3_1
sub05	sub01	0.139726	0.150299	0.639184	brain_loss	VC	conv3_1
sub01	sub02	0.173007	0.182842	0.704082	brain_loss	VC	conv3_1
sub02	sub04	0.163634	0.173466	0.702449	brain_loss	VC	conv3_1
sub05	sub03	0.142183	0.15064	0.649796	brain_loss	VC	conv3_1
sub02	sub03	0.165927	0.175175	0.706939	brain_loss	VC	conv3_1
sub03	sub01	0.165002	0.177044	0.695918	brain_loss	VC	conv3_1
sub01	sub03	0.181321	0.192348	0.727755	brain_loss	VC	conv3_1
sub05	sub04	0.140577	0.147252	0.646122	brain_loss	VC	conv3_1
sub04	sub01	0.167615	0.179639	0.680816	brain_loss	VC	conv3_1
sub03	sub04	0.170792	0.179628	0.698776	brain_loss	VC	conv3_1
sub03	sub05	0.145541	0.151613	0.628571	brain_loss	VC	conv3_1
sub04	sub05	0.145852	0.152316	0.616327	brain_loss	VC	conv3_1
sub02	sub01	0.15774	0.170042	0.702857	brain_loss	VC	conv3_1
sub02	sub05	0.133687	0.139267	0.639592	brain_loss	VC	conv3_1
sub03	sub04	0.193415	0.201317	0.848571	brain_loss	VC	conv3_2
sub04	sub02	0.184194	0.192814	0.813878	brain_loss	VC	conv3_2
sub02	sub05	0.151559	0.158521	0.771837	brain_loss	VC	conv3_2
sub04	sub01	0.191125	0.201702	0.824082	brain_loss	VC	conv3_2
sub03	sub02	0.187706	0.194818	0.826531	brain_loss	VC	conv3_2
sub02	sub04	0.185068	0.194802	0.846122	brain_loss	VC	conv3_2
sub03	sub01	0.185785	0.195918	0.838367	brain_loss	VC	conv3_2
sub03	sub05	0.166356	0.171404	0.771837	brain_loss	VC	conv3_2
sub05	sub03	0.156316	0.164635	0.775918	brain_loss	VC	conv3_2
sub01	sub02	0.195009	0.204462	0.862041	brain_loss	VC	conv3_2
sub04	sub05	0.168746	0.176076	0.752653	brain_loss	VC	conv3_2
sub05	sub02	0.149408	0.157966	0.751429	brain_loss	VC	conv3_2
sub02	sub01	0.175519	0.18645	0.847347	brain_loss	VC	conv3_2
sub05	sub04	0.157769	0.166002	0.777551	brain_loss	VC	conv3_2
sub01	sub04	0.202845	0.213538	0.884898	brain_loss	VC	conv3_2
sub05	sub01	0.155886	0.167044	0.762449	brain_loss	VC	conv3_2
sub04	sub03	0.194213	0.204111	0.825714	brain_loss	VC	conv3_2
sub02	sub03	0.184787	0.193877	0.855918	brain_loss	VC	conv3_2
sub01	sub03	0.205217	0.214861	0.885714	brain_loss	VC	conv3_2
sub01	sub05	0.175145	0.181972	0.797143	brain_loss	VC	conv3_2
sub02	sub05	0.199859	0.196957	0.782041	brain_loss	VC	conv3_3
sub04	sub05	0.222459	0.216098	0.75102	brain_loss	VC	conv3_3
sub05	sub03	0.208159	0.203635	0.789388	brain_loss	VC	conv3_3
sub03	sub05	0.215155	0.208735	0.773469	brain_loss	VC	conv3_3
sub04	sub01	0.249576	0.246142	0.835102	brain_loss	VC	conv3_3
sub03	sub01	0.237119	0.236552	0.838776	brain_loss	VC	conv3_3
sub05	sub01	0.208462	0.20414	0.779184	brain_loss	VC	conv3_3
sub01	sub04	0.259457	0.258732	0.885714	brain_loss	VC	conv3_3
sub03	sub04	0.246421	0.242781	0.842449	brain_loss	VC	conv3_3
sub03	sub02	0.240817	0.236745	0.822041	brain_loss	VC	conv3_3
sub05	sub02	0.197888	0.194701	0.765714	brain_loss	VC	conv3_3
sub01	sub05	0.228111	0.222071	0.8	brain_loss	VC	conv3_3
sub01	sub03	0.262959	0.25921	0.88449	brain_loss	VC	conv3_3
sub02	sub03	0.2383	0.237945	0.862041	brain_loss	VC	conv3_3
sub01	sub02	0.251371	0.247958	0.866122	brain_loss	VC	conv3_3
sub05	sub04	0.20819	0.202293	0.781633	brain_loss	VC	conv3_3
sub04	sub03	0.250687	0.249412	0.833061	brain_loss	VC	conv3_3
sub04	sub02	0.240158	0.236929	0.818367	brain_loss	VC	conv3_3
sub02	sub04	0.237673	0.237658	0.855102	brain_loss	VC	conv3_3
sub02	sub01	0.230899	0.231099	0.86	brain_loss	VC	conv3_3
sub02	sub01	0.205147	0.214115	0.86	brain_loss	VC	conv3_4
sub03	sub05	0.191344	0.191427	0.786122	brain_loss	VC	conv3_4
sub03	sub02	0.214769	0.218214	0.836327	brain_loss	VC	conv3_4
sub05	sub04	0.181887	0.182505	0.798367	brain_loss	VC	conv3_4
sub05	sub01	0.183129	0.186936	0.789388	brain_loss	VC	conv3_4
sub04	sub02	0.213202	0.215363	0.828163	brain_loss	VC	conv3_4
sub04	sub03	0.225108	0.228843	0.839184	brain_loss	VC	conv3_4
sub01	sub04	0.231766	0.238454	0.881633	brain_loss	VC	conv3_4
sub03	sub04	0.221218	0.224829	0.852245	brain_loss	VC	conv3_4
sub03	sub01	0.2128	0.219264	0.846531	brain_loss	VC	conv3_4
sub05	sub02	0.174939	0.178382	0.777143	brain_loss	VC	conv3_4
sub01	sub05	0.201107	0.202178	0.815102	brain_loss	VC	conv3_4
sub02	sub04	0.212054	0.21949	0.857959	brain_loss	VC	conv3_4
sub02	sub03	0.21444	0.221352	0.854286	brain_loss	VC	conv3_4
sub01	sub03	0.234818	0.239141	0.879184	brain_loss	VC	conv3_4
sub04	sub05	0.196455	0.196517	0.761633	brain_loss	VC	conv3_4
sub04	sub01	0.221907	0.226159	0.843673	brain_loss	VC	conv3_4
sub02	sub05	0.175338	0.179063	0.78898	brain_loss	VC	conv3_4
sub01	sub02	0.22471	0.228916	0.861224	brain_loss	VC	conv3_4
sub05	sub03	0.183568	0.186191	0.79551	brain_loss	VC	conv3_4
sub05	sub04	0.242424	0.25746	0.809388	brain_loss	VC	conv4_1
sub02	sub01	0.275083	0.293005	0.894694	brain_loss	VC	conv4_1
sub01	sub04	0.308887	0.325493	0.92	brain_loss	VC	conv4_1
sub05	sub03	0.241082	0.257366	0.812245	brain_loss	VC	conv4_1
sub04	sub03	0.297313	0.313702	0.855102	brain_loss	VC	conv4_1
sub04	sub01	0.295262	0.311923	0.866939	brain_loss	VC	conv4_1
sub01	sub02	0.299228	0.314679	0.893878	brain_loss	VC	conv4_1
sub02	sub03	0.285007	0.30158	0.896327	brain_loss	VC	conv4_1
sub01	sub05	0.275046	0.288234	0.819592	brain_loss	VC	conv4_1
sub03	sub02	0.285819	0.300658	0.863673	brain_loss	VC	conv4_1
sub02	sub05	0.242993	0.257546	0.800408	brain_loss	VC	conv4_1
sub03	sub01	0.282045	0.298958	0.880816	brain_loss	VC	conv4_1
sub04	sub05	0.267931	0.281432	0.760816	brain_loss	VC	conv4_1
sub03	sub05	0.258605	0.269706	0.788571	brain_loss	VC	conv4_1
sub04	sub02	0.288466	0.302831	0.838367	brain_loss	VC	conv4_1
sub03	sub04	0.291722	0.306561	0.883673	brain_loss	VC	conv4_1
sub01	sub03	0.312777	0.328796	0.916735	brain_loss	VC	conv4_1
sub02	sub04	0.28373	0.301179	0.89102	brain_loss	VC	conv4_1
sub05	sub01	0.244059	0.263189	0.807755	brain_loss	VC	conv4_1
sub05	sub02	0.231489	0.24756	0.792653	brain_loss	VC	conv4_1
sub01	sub02	0.279244	0.29788	0.906122	brain_loss	VC	conv4_2
sub05	sub01	0.226767	0.245236	0.810612	brain_loss	VC	conv4_2
sub03	sub05	0.239318	0.25221	0.797143	brain_loss	VC	conv4_2
sub04	sub02	0.268494	0.286313	0.85551	brain_loss	VC	conv4_2
sub05	sub03	0.223701	0.239565	0.811837	brain_loss	VC	conv4_2
sub04	sub01	0.276195	0.295529	0.880816	brain_loss	VC	conv4_2
sub04	sub05	0.248131	0.263275	0.783265	brain_loss	VC	conv4_2
sub05	sub02	0.2148	0.230931	0.792653	brain_loss	VC	conv4_2
sub04	sub03	0.27882	0.297448	0.871429	brain_loss	VC	conv4_2
sub03	sub04	0.272316	0.290181	0.887755	brain_loss	VC	conv4_2
sub03	sub02	0.265487	0.282449	0.868571	brain_loss	VC	conv4_2
sub02	sub05	0.225946	0.241076	0.807347	brain_loss	VC	conv4_2
sub01	sub03	0.289916	0.308822	0.923673	brain_loss	VC	conv4_2
sub01	sub04	0.289207	0.309371	0.928163	brain_loss	VC	conv4_2
sub02	sub04	0.265628	0.285177	0.891429	brain_loss	VC	conv4_2
sub01	sub05	0.255059	0.269207	0.822857	brain_loss	VC	conv4_2
sub03	sub01	0.26338	0.282507	0.88449	brain_loss	VC	conv4_2
sub05	sub04	0.225412	0.24071	0.816327	brain_loss	VC	conv4_2
sub02	sub01	0.257915	0.27782	0.893469	brain_loss	VC	conv4_2
sub02	sub03	0.264699	0.283193	0.890204	brain_loss	VC	conv4_2
sub01	sub02	0.249719	0.259019	0.973061	brain_loss	VC	conv4_3
sub04	sub01	0.247106	0.256247	0.953878	brain_loss	VC	conv4_3
sub02	sub05	0.197159	0.202826	0.899184	brain_loss	VC	conv4_3
sub04	sub02	0.240762	0.248276	0.946939	brain_loss	VC	conv4_3
sub02	sub04	0.23893	0.248665	0.956327	brain_loss	VC	conv4_3
sub05	sub04	0.198786	0.201955	0.907347	brain_loss	VC	conv4_3
sub03	sub01	0.234527	0.244305	0.94898	brain_loss	VC	conv4_3
sub04	sub05	0.217696	0.221954	0.887347	brain_loss	VC	conv4_3
sub02	sub01	0.230551	0.241791	0.957551	brain_loss	VC	conv4_3
sub05	sub01	0.198847	0.204236	0.909796	brain_loss	VC	conv4_3
sub01	sub05	0.224621	0.228396	0.928163	brain_loss	VC	conv4_3
sub05	sub02	0.189751	0.194111	0.892653	brain_loss	VC	conv4_3
sub01	sub04	0.258974	0.26992	0.982041	brain_loss	VC	conv4_3
sub05	sub03	0.19512	0.198551	0.901633	brain_loss	VC	conv4_3
sub01	sub03	0.260162	0.268565	0.977143	brain_loss	VC	conv4_3
sub04	sub03	0.248921	0.257388	0.946122	brain_loss	VC	conv4_3
sub03	sub05	0.207558	0.212062	0.895918	brain_loss	VC	conv4_3
sub02	sub03	0.236863	0.245658	0.955102	brain_loss	VC	conv4_3
sub03	sub04	0.243548	0.251204	0.950612	brain_loss	VC	conv4_3
sub03	sub02	0.237759	0.244236	0.942857	brain_loss	VC	conv4_3
sub03	sub05	0.212449	0.198267	0.902041	brain_loss	VC	conv4_4
sub03	sub04	0.250653	0.241276	0.948163	brain_loss	VC	conv4_4
sub02	sub05	0.207159	0.193629	0.910204	brain_loss	VC	conv4_4
sub05	sub01	0.207008	0.193777	0.918776	brain_loss	VC	conv4_4
sub04	sub01	0.256789	0.249538	0.967755	brain_loss	VC	conv4_4
sub04	sub02	0.253328	0.243178	0.959184	brain_loss	VC	conv4_4
sub04	sub03	0.258084	0.249472	0.962449	brain_loss	VC	conv4_4
sub01	sub05	0.232238	0.217436	0.929388	brain_loss	VC	conv4_4
sub02	sub03	0.24417	0.237208	0.960816	brain_loss	VC	conv4_4
sub05	sub03	0.200659	0.189456	0.923265	brain_loss	VC	conv4_4
sub02	sub04	0.247489	0.239971	0.958367	brain_loss	VC	conv4_4
sub01	sub03	0.266753	0.256748	0.974694	brain_loss	VC	conv4_4
sub02	sub01	0.239771	0.234122	0.956327	brain_loss	VC	conv4_4
sub03	sub02	0.248846	0.23571	0.943673	brain_loss	VC	conv4_4
sub01	sub02	0.259949	0.252401	0.96898	brain_loss	VC	conv4_4
sub04	sub05	0.230818	0.214311	0.900816	brain_loss	VC	conv4_4
sub05	sub04	0.207234	0.193413	0.919184	brain_loss	VC	conv4_4
sub03	sub01	0.242563	0.235265	0.948163	brain_loss	VC	conv4_4
sub05	sub02	0.200831	0.19009	0.898367	brain_loss	VC	conv4_4
sub01	sub04	0.264144	0.260841	0.974694	brain_loss	VC	conv4_4
sub02	sub04	0.306895	0.313761	0.964082	brain_loss	VC	conv5_1
sub01	sub05	0.290674	0.292572	0.929388	brain_loss	VC	conv5_1
sub05	sub01	0.263315	0.266678	0.922041	brain_loss	VC	conv5_1
sub04	sub03	0.319557	0.326449	0.96	brain_loss	VC	conv5_1
sub02	sub03	0.309484	0.315202	0.962041	brain_loss	VC	conv5_1
sub02	sub01	0.300387	0.308746	0.960408	brain_loss	VC	conv5_1
sub03	sub02	0.30916	0.314001	0.958776	brain_loss	VC	conv5_1
sub04	sub05	0.287378	0.289696	0.89551	brain_loss	VC	conv5_1
sub01	sub02	0.319213	0.327093	0.971837	brain_loss	VC	conv5_1
sub03	sub04	0.311877	0.318397	0.963265	brain_loss	VC	conv5_1
sub03	sub05	0.277261	0.278653	0.912653	brain_loss	VC	conv5_1
sub04	sub02	0.31134	0.318269	0.955102	brain_loss	VC	conv5_1
sub05	sub04	0.258683	0.261177	0.929796	brain_loss	VC	conv5_1
sub05	sub03	0.257264	0.259849	0.931429	brain_loss	VC	conv5_1
sub01	sub04	0.324743	0.33284	0.975918	brain_loss	VC	conv5_1
sub02	sub05	0.266264	0.270103	0.917959	brain_loss	VC	conv5_1
sub03	sub01	0.303748	0.31165	0.960408	brain_loss	VC	conv5_1
sub04	sub01	0.315073	0.324306	0.964082	brain_loss	VC	conv5_1
sub01	sub03	0.330713	0.335092	0.975918	brain_loss	VC	conv5_1
sub05	sub02	0.253004	0.255405	0.91551	brain_loss	VC	conv5_1
sub02	sub03	0.311968	0.316432	0.936327	brain_loss	VC	conv5_2
sub04	sub02	0.313147	0.316681	0.917551	brain_loss	VC	conv5_2
sub04	sub05	0.289496	0.290978	0.853878	brain_loss	VC	conv5_2
sub02	sub01	0.304732	0.309951	0.934694	brain_loss	VC	conv5_2
sub01	sub03	0.327372	0.332628	0.954286	brain_loss	VC	conv5_2
sub05	sub03	0.2604	0.264793	0.897959	brain_loss	VC	conv5_2
sub04	sub03	0.319724	0.324086	0.928571	brain_loss	VC	conv5_2
sub03	sub02	0.313271	0.315833	0.925306	brain_loss	VC	conv5_2
sub03	sub04	0.317644	0.321662	0.939184	brain_loss	VC	conv5_2
sub05	sub01	0.268882	0.272089	0.888163	brain_loss	VC	conv5_2
sub04	sub01	0.315825	0.321123	0.930612	brain_loss	VC	conv5_2
sub03	sub05	0.285224	0.287593	0.881633	brain_loss	VC	conv5_2
sub01	sub04	0.32629	0.332736	0.962857	brain_loss	VC	conv5_2
sub05	sub02	0.255026	0.259259	0.877959	brain_loss	VC	conv5_2
sub05	sub04	0.264598	0.26653	0.897551	brain_loss	VC	conv5_2
sub02	sub05	0.273968	0.276529	0.877143	brain_loss	VC	conv5_2
sub01	sub05	0.294977	0.297452	0.895918	brain_loss	VC	conv5_2
sub02	sub04	0.310151	0.314644	0.937959	brain_loss	VC	conv5_2
sub03	sub01	0.309306	0.315293	0.931429	brain_loss	VC	conv5_2
sub01	sub02	0.320227	0.326895	0.948571	brain_loss	VC	conv5_2
sub01	sub03	0.316422	0.31609	0.966939	brain_loss	VC	conv5_3
sub01	sub05	0.2846	0.282236	0.927755	brain_loss	VC	conv5_3
sub05	sub03	0.255141	0.254232	0.920816	brain_loss	VC	conv5_3
sub01	sub04	0.31545	0.314972	0.970612	brain_loss	VC	conv5_3
sub05	sub02	0.243943	0.244188	0.892653	brain_loss	VC	conv5_3
sub05	sub01	0.263912	0.26012	0.910204	brain_loss	VC	conv5_3
sub03	sub04	0.312172	0.307956	0.954286	brain_loss	VC	conv5_3
sub02	sub01	0.297362	0.294032	0.942041	brain_loss	VC	conv5_3
sub01	sub02	0.306966	0.309357	0.962041	brain_loss	VC	conv5_3
sub04	sub05	0.283126	0.276892	0.894694	brain_loss	VC	conv5_3
sub03	sub05	0.280071	0.274268	0.911429	brain_loss	VC	conv5_3
sub04	sub02	0.302791	0.29758	0.942857	brain_loss	VC	conv5_3
sub02	sub04	0.30251	0.298785	0.945714	brain_loss	VC	conv5_3
sub05	sub04	0.25787	0.254735	0.914694	brain_loss	VC	conv5_3
sub04	sub03	0.310367	0.306416	0.947347	brain_loss	VC	conv5_3
sub03	sub02	0.305724	0.302008	0.94449	brain_loss	VC	conv5_3
sub04	sub01	0.304287	0.300747	0.950204	brain_loss	VC	conv5_3
sub02	sub05	0.264289	0.263448	0.908571	brain_loss	VC	conv5_3
sub03	sub01	0.302696	0.301129	0.948571	brain_loss	VC	conv5_3
sub02	sub03	0.301713	0.302429	0.956327	brain_loss	VC	conv5_3
sub02	sub03	0.293764	0.2605	0.893061	brain_loss	VC	conv5_4
sub01	sub05	0.282759	0.243565	0.829388	brain_loss	VC	conv5_4
sub04	sub02	0.289304	0.253346	0.836735	brain_loss	VC	conv5_4
sub05	sub04	0.26174	0.220279	0.823265	brain_loss	VC	conv5_4
sub02	sub04	0.299771	0.259805	0.888571	brain_loss	VC	conv5_4
sub03	sub04	0.305562	0.268642	0.893061	brain_loss	VC	conv5_4
sub01	sub02	0.297913	0.271338	0.883265	brain_loss	VC	conv5_4
sub03	sub05	0.287382	0.244833	0.824082	brain_loss	VC	conv5_4
sub01	sub03	0.308475	0.273385	0.894286	brain_loss	VC	conv5_4
sub04	sub01	0.292147	0.258494	0.855102	brain_loss	VC	conv5_4
sub05	sub01	0.263582	0.223337	0.817551	brain_loss	VC	conv5_4
sub01	sub04	0.308402	0.272866	0.903673	brain_loss	VC	conv5_4
sub04	sub05	0.275761	0.238994	0.779592	brain_loss	VC	conv5_4
sub04	sub03	0.296103	0.261788	0.852245	brain_loss	VC	conv5_4
sub05	sub02	0.238598	0.209883	0.789796	brain_loss	VC	conv5_4
sub03	sub01	0.296643	0.261216	0.874694	brain_loss	VC	conv5_4
sub02	sub01	0.295345	0.25351	0.874694	brain_loss	VC	conv5_4
sub03	sub02	0.308995	0.263122	0.864082	brain_loss	VC	conv5_4
sub02	sub05	0.26182	0.232325	0.822041	brain_loss	VC	conv5_4
sub05	sub03	0.261426	0.218216	0.828163	brain_loss	VC	conv5_4
sub03	sub05	0.323281	0.321505	0.886122	brain_loss	VC	fc6
sub04	sub05	0.314738	0.316438	0.863673	brain_loss	VC	fc6
sub01	sub02	0.332224	0.337448	0.912653	brain_loss	VC	fc6
sub05	sub03	0.300958	0.298311	0.903673	brain_loss	VC	fc6
sub04	sub01	0.331907	0.32899	0.902041	brain_loss	VC	fc6
sub03	sub04	0.339369	0.341532	0.911837	brain_loss	VC	fc6
sub03	sub01	0.331961	0.334657	0.909388	brain_loss	VC	fc6
sub01	sub03	0.343846	0.342549	0.91551	brain_loss	VC	fc6
sub01	sub04	0.333918	0.338343	0.91551	brain_loss	VC	fc6
sub02	sub05	0.303649	0.307929	0.883265	brain_loss	VC	fc6
sub05	sub02	0.28633	0.291481	0.880816	brain_loss	VC	fc6
sub05	sub01	0.311831	0.304447	0.889796	brain_loss	VC	fc6
sub04	sub02	0.32056	0.324337	0.888163	brain_loss	VC	fc6
sub03	sub02	0.339494	0.340991	0.906531	brain_loss	VC	fc6
sub05	sub04	0.304413	0.30198	0.899184	brain_loss	VC	fc6
sub02	sub03	0.333674	0.335544	0.922449	brain_loss	VC	fc6
sub01	sub05	0.32432	0.325895	0.892245	brain_loss	VC	fc6
sub02	sub01	0.318238	0.320596	0.908571	brain_loss	VC	fc6
sub04	sub03	0.332324	0.333748	0.90449	brain_loss	VC	fc6
sub02	sub04	0.319889	0.325042	0.908163	brain_loss	VC	fc6
sub05	sub01	0.286759	0.293688	0.889796	brain_loss	VC	fc7
sub03	sub04	0.309797	0.331331	0.918776	brain_loss	VC	fc7
sub03	sub05	0.303637	0.306735	0.877143	brain_loss	VC	fc7
sub02	sub03	0.302817	0.329128	0.926122	brain_loss	VC	fc7
sub04	sub05	0.303253	0.30276	0.85551	brain_loss	VC	fc7
sub01	sub03	0.307773	0.334385	0.924082	brain_loss	VC	fc7
sub03	sub01	0.313833	0.328232	0.914286	brain_loss	VC	fc7
sub02	sub01	0.285578	0.315522	0.921633	brain_loss	VC	fc7
sub04	sub03	0.310404	0.324153	0.897551	brain_loss	VC	fc7
sub02	sub05	0.28981	0.299103	0.890204	brain_loss	VC	fc7
sub05	sub03	0.271645	0.288795	0.894694	brain_loss	VC	fc7
sub02	sub04	0.295812	0.318855	0.919592	brain_loss	VC	fc7
sub01	sub04	0.296008	0.327795	0.928571	brain_loss	VC	fc7
sub03	sub02	0.322248	0.333452	0.919184	brain_loss	VC	fc7
sub01	sub05	0.299671	0.315465	0.897143	brain_loss	VC	fc7
sub05	sub04	0.272446	0.291617	0.902041	brain_loss	VC	fc7
sub05	sub02	0.26594	0.290445	0.884898	brain_loss	VC	fc7
sub04	sub02	0.301034	0.314689	0.89102	brain_loss	VC	fc7
sub04	sub01	0.304359	0.316445	0.897143	brain_loss	VC	fc7
sub01	sub02	0.312947	0.333851	0.922041	brain_loss	VC	fc7
sub05	sub04	0.435992	0.435014	0.74	brain_loss	VC	fc8
sub01	sub03	0.45233	0.460647	0.781224	brain_loss	VC	fc8
sub05	sub02	0.413531	0.420043	0.696735	brain_loss	VC	fc8
sub01	sub04	0.463659	0.463161	0.77102	brain_loss	VC	fc8
sub01	sub05	0.462029	0.458939	0.71102	brain_loss	VC	fc8
sub02	sub01	0.460882	0.465198	0.785714	brain_loss	VC	fc8
sub02	sub03	0.464517	0.466966	0.797143	brain_loss	VC	fc8
sub02	sub04	0.466567	0.463688	0.801224	brain_loss	VC	fc8
sub02	sub05	0.435285	0.432977	0.713469	brain_loss	VC	fc8
sub03	sub01	0.463071	0.467857	0.765714	brain_loss	VC	fc8
sub03	sub02	0.482457	0.483852	0.75551	brain_loss	VC	fc8
sub03	sub04	0.474855	0.480127	0.794286	brain_loss	VC	fc8
sub03	sub05	0.452956	0.456572	0.714694	brain_loss	VC	fc8
sub04	sub01	0.450774	0.455124	0.733469	brain_loss	VC	fc8
sub04	sub02	0.463223	0.462001	0.709388	brain_loss	VC	fc8
sub04	sub03	0.458992	0.464299	0.720408	brain_loss	VC	fc8
sub04	sub05	0.451878	0.44736	0.659184	brain_loss	VC	fc8
sub05	sub01	0.423841	0.422125	0.701224	brain_loss	VC	fc8
sub05	sub03	0.425564	0.430399	0.733878	brain_loss	VC	fc8
sub01	sub02	0.476184	0.47634	0.764898	brain_loss	VC	fc8

## Sheet: content_loss
Source	Target	Profile correlation	Pattern correlation	Identification accuracy	Method	ROI	Layer
sub03	sub02	0.179347	0.205835	0.781224	content_loss	VC	conv1_1
sub01	sub05	0.21035	0.232207	0.815918	content_loss	VC	conv1_1
sub02	sub01	0.200565	0.229628	0.81102	content_loss	VC	conv1_1
sub02	sub03	0.203331	0.23172	0.819184	content_loss	VC	conv1_1
sub02	sub04	0.20822	0.236701	0.823673	content_loss	VC	conv1_1
sub02	sub05	0.203162	0.230858	0.807755	content_loss	VC	conv1_1
sub03	sub01	0.180553	0.210112	0.78898	content_loss	VC	conv1_1
sub03	sub04	0.180017	0.208017	0.783673	content_loss	VC	conv1_1
sub03	sub05	0.17694	0.20426	0.778776	content_loss	VC	conv1_1
sub04	sub01	0.169658	0.188998	0.760816	content_loss	VC	conv1_1
sub04	sub02	0.174483	0.189148	0.769388	content_loss	VC	conv1_1
sub04	sub03	0.177005	0.197534	0.764082	content_loss	VC	conv1_1
sub04	sub05	0.174981	0.191388	0.763673	content_loss	VC	conv1_1
sub05	sub01	0.156078	0.177525	0.747347	content_loss	VC	conv1_1
sub05	sub02	0.160867	0.175814	0.743265	content_loss	VC	conv1_1
sub05	sub03	0.156237	0.167726	0.714694	content_loss	VC	conv1_1
sub01	sub04	0.204933	0.227666	0.810204	content_loss	VC	conv1_1
sub01	sub03	0.206794	0.228007	0.813061	content_loss	VC	conv1_1
sub05	sub04	0.147099	0.160676	0.708571	content_loss	VC	conv1_1
sub01	sub02	0.209923	0.231373	0.811837	content_loss	VC	conv1_1
sub05	sub04	0.131806	0.146389	0.709796	content_loss	VC	conv1_2
sub01	sub04	0.175787	0.196264	0.768571	content_loss	VC	conv1_2
sub04	sub05	0.154618	0.170381	0.752245	content_loss	VC	conv1_2
sub01	sub05	0.178366	0.19946	0.773061	content_loss	VC	conv1_2
sub04	sub03	0.159945	0.17958	0.753061	content_loss	VC	conv1_2
sub02	sub01	0.169962	0.201155	0.792653	content_loss	VC	conv1_2
sub04	sub02	0.155896	0.17008	0.751837	content_loss	VC	conv1_2
sub02	sub03	0.170092	0.199327	0.78898	content_loss	VC	conv1_2
sub04	sub01	0.154348	0.173373	0.742041	content_loss	VC	conv1_2
sub02	sub04	0.171828	0.202047	0.790204	content_loss	VC	conv1_2
sub03	sub05	0.149834	0.174045	0.765714	content_loss	VC	conv1_2
sub02	sub05	0.169421	0.198254	0.786122	content_loss	VC	conv1_2
sub03	sub01	0.152797	0.178999	0.766939	content_loss	VC	conv1_2
sub03	sub04	0.153843	0.178679	0.772245	content_loss	VC	conv1_2
sub05	sub03	0.135585	0.148354	0.713469	content_loss	VC	conv1_2
sub05	sub01	0.13289	0.150633	0.736327	content_loss	VC	conv1_2
sub01	sub02	0.177758	0.199202	0.767755	content_loss	VC	conv1_2
sub03	sub02	0.150495	0.173589	0.76449	content_loss	VC	conv1_2
sub05	sub02	0.136754	0.151064	0.731837	content_loss	VC	conv1_2
sub01	sub03	0.176176	0.196546	0.763673	content_loss	VC	conv1_2
sub05	sub04	0.145815	0.15905	0.816735	content_loss	VC	conv2_1
sub02	sub03	0.177144	0.193981	0.889796	content_loss	VC	conv2_1
sub03	sub02	0.171405	0.186267	0.884898	content_loss	VC	conv2_1
sub04	sub02	0.175203	0.187751	0.86898	content_loss	VC	conv2_1
sub04	sub03	0.178284	0.194218	0.882449	content_loss	VC	conv2_1
sub02	sub01	0.175664	0.195225	0.888163	content_loss	VC	conv2_1
sub02	sub04	0.178397	0.196864	0.888571	content_loss	VC	conv2_1
sub04	sub01	0.171972	0.187767	0.866939	content_loss	VC	conv2_1
sub02	sub05	0.17387	0.192254	0.880408	content_loss	VC	conv2_1
sub04	sub05	0.170879	0.185394	0.866122	content_loss	VC	conv2_1
sub03	sub05	0.169073	0.184176	0.874694	content_loss	VC	conv2_1
sub03	sub01	0.171824	0.188836	0.883265	content_loss	VC	conv2_1
sub05	sub01	0.147381	0.163222	0.822449	content_loss	VC	conv2_1
sub01	sub02	0.195512	0.213863	0.915918	content_loss	VC	conv2_1
sub01	sub05	0.193576	0.212641	0.901224	content_loss	VC	conv2_1
sub03	sub04	0.172904	0.188099	0.880816	content_loss	VC	conv2_1
sub05	sub02	0.151129	0.164739	0.828571	content_loss	VC	conv2_1
sub01	sub04	0.195252	0.213817	0.909388	content_loss	VC	conv2_1
sub05	sub03	0.149906	0.163582	0.819184	content_loss	VC	conv2_1
sub01	sub03	0.195209	0.213561	0.907347	content_loss	VC	conv2_1
sub01	sub02	0.115514	0.132206	0.926122	content_loss	VC	conv2_2
sub04	sub05	0.101592	0.114163	0.899184	content_loss	VC	conv2_2
sub04	sub01	0.102991	0.118326	0.905714	content_loss	VC	conv2_2
sub05	sub03	0.0883946	0.0992193	0.851429	content_loss	VC	conv2_2
sub01	sub03	0.116208	0.132856	0.923673	content_loss	VC	conv2_2
sub03	sub04	0.103894	0.117994	0.897143	content_loss	VC	conv2_2
sub02	sub01	0.100941	0.116197	0.899592	content_loss	VC	conv2_2
sub04	sub03	0.10695	0.121256	0.913061	content_loss	VC	conv2_2
sub04	sub02	0.10515	0.117445	0.911429	content_loss	VC	conv2_2
sub03	sub02	0.101463	0.115307	0.899592	content_loss	VC	conv2_2
sub05	sub02	0.0881967	0.0989745	0.858776	content_loss	VC	conv2_2
sub02	sub04	0.103296	0.117181	0.900408	content_loss	VC	conv2_2
sub02	sub03	0.102813	0.116116	0.901224	content_loss	VC	conv2_2
sub02	sub05	0.0995413	0.112779	0.892245	content_loss	VC	conv2_2
sub03	sub05	0.0998962	0.11449	0.881224	content_loss	VC	conv2_2
sub01	sub04	0.116095	0.132659	0.923265	content_loss	VC	conv2_2
sub05	sub04	0.0867095	0.0973261	0.855102	content_loss	VC	conv2_2
sub05	sub01	0.0863484	0.0988773	0.853061	content_loss	VC	conv2_2
sub01	sub05	0.113808	0.130358	0.919184	content_loss	VC	conv2_2
sub03	sub01	0.101817	0.118148	0.895102	content_loss	VC	conv2_2
sub01	sub05	0.196133	0.210773	0.959184	content_loss	VC	conv3_1
sub05	sub02	0.156188	0.168729	0.892653	content_loss	VC	conv3_1
sub01	sub04	0.200714	0.215711	0.959184	content_loss	VC	conv3_1
sub03	sub02	0.182784	0.197073	0.934694	content_loss	VC	conv3_1
sub04	sub02	0.183937	0.197811	0.940408	content_loss	VC	conv3_1
sub04	sub03	0.187333	0.203327	0.94449	content_loss	VC	conv3_1
sub05	sub01	0.153017	0.16759	0.888163	content_loss	VC	conv3_1
sub01	sub02	0.199697	0.214686	0.961633	content_loss	VC	conv3_1
sub02	sub04	0.180158	0.19376	0.923265	content_loss	VC	conv3_1
sub05	sub03	0.156742	0.170155	0.886939	content_loss	VC	conv3_1
sub02	sub03	0.181267	0.194021	0.925714	content_loss	VC	conv3_1
sub03	sub01	0.182212	0.198707	0.938367	content_loss	VC	conv3_1
sub01	sub03	0.200572	0.215984	0.960408	content_loss	VC	conv3_1
sub05	sub04	0.153286	0.166842	0.888571	content_loss	VC	conv3_1
sub04	sub01	0.181006	0.197524	0.944898	content_loss	VC	conv3_1
sub03	sub04	0.183687	0.198443	0.94	content_loss	VC	conv3_1
sub03	sub05	0.180769	0.195322	0.929796	content_loss	VC	conv3_1
sub04	sub05	0.180011	0.19392	0.943265	content_loss	VC	conv3_1
sub02	sub01	0.178549	0.193114	0.928163	content_loss	VC	conv3_1
sub02	sub05	0.17705	0.189102	0.926531	content_loss	VC	conv3_1
sub03	sub04	0.206542	0.219169	0.988163	content_loss	VC	conv3_2
sub04	sub02	0.208036	0.220847	0.985714	content_loss	VC	conv3_2
sub02	sub05	0.197324	0.209288	0.979592	content_loss	VC	conv3_2
sub04	sub01	0.206008	0.220703	0.986122	content_loss	VC	conv3_2
sub03	sub02	0.205347	0.217235	0.987347	content_loss	VC	conv3_2
sub02	sub04	0.201787	0.214815	0.978367	content_loss	VC	conv3_2
sub03	sub01	0.205491	0.219548	0.985306	content_loss	VC	conv3_2
sub03	sub05	0.202962	0.215233	0.983673	content_loss	VC	conv3_2
sub05	sub03	0.173587	0.186076	0.944898	content_loss	VC	conv3_2
sub01	sub02	0.223669	0.237161	0.989796	content_loss	VC	conv3_2
sub04	sub05	0.204047	0.217262	0.985306	content_loss	VC	conv3_2
sub05	sub02	0.172457	0.183817	0.952245	content_loss	VC	conv3_2
sub02	sub01	0.199003	0.212381	0.982449	content_loss	VC	conv3_2
sub05	sub04	0.170243	0.182734	0.953469	content_loss	VC	conv3_2
sub01	sub04	0.225107	0.238967	0.988571	content_loss	VC	conv3_2
sub05	sub01	0.169089	0.182981	0.94898	content_loss	VC	conv3_2
sub04	sub03	0.211915	0.226789	0.987347	content_loss	VC	conv3_2
sub02	sub03	0.200861	0.213478	0.978776	content_loss	VC	conv3_2
sub01	sub03	0.224983	0.239248	0.989388	content_loss	VC	conv3_2
sub01	sub05	0.220726	0.234605	0.988571	content_loss	VC	conv3_2
sub02	sub05	0.25437	0.25496	0.975918	content_loss	VC	conv3_3
sub04	sub05	0.264462	0.263395	0.975918	content_loss	VC	conv3_3
sub05	sub03	0.225697	0.223264	0.934286	content_loss	VC	conv3_3
sub03	sub05	0.257742	0.258855	0.97551	content_loss	VC	conv3_3
sub04	sub01	0.266725	0.267175	0.98	content_loss	VC	conv3_3
sub03	sub01	0.259602	0.261764	0.977959	content_loss	VC	conv3_3
sub05	sub01	0.222083	0.220265	0.942449	content_loss	VC	conv3_3
sub01	sub04	0.285617	0.285581	0.983673	content_loss	VC	conv3_3
sub03	sub04	0.261456	0.262209	0.980408	content_loss	VC	conv3_3
sub03	sub02	0.259333	0.260186	0.979184	content_loss	VC	conv3_3
sub05	sub02	0.224708	0.221422	0.944898	content_loss	VC	conv3_3
sub01	sub05	0.281811	0.281277	0.982041	content_loss	VC	conv3_3
sub01	sub03	0.284891	0.285131	0.983265	content_loss	VC	conv3_3
sub02	sub03	0.256828	0.257823	0.973878	content_loss	VC	conv3_3
sub01	sub02	0.284048	0.283911	0.983265	content_loss	VC	conv3_3
sub05	sub04	0.219792	0.21807	0.938367	content_loss	VC	conv3_3
sub04	sub03	0.27058	0.271684	0.98	content_loss	VC	conv3_3
sub04	sub02	0.268616	0.267972	0.980408	content_loss	VC	conv3_3
sub02	sub04	0.256548	0.258102	0.973878	content_loss	VC	conv3_3
sub02	sub01	0.255496	0.257009	0.97551	content_loss	VC	conv3_3
sub02	sub01	0.230671	0.241441	0.972245	content_loss	VC	conv3_4
sub03	sub05	0.233497	0.243509	0.971429	content_loss	VC	conv3_4
sub03	sub02	0.235639	0.245362	0.975918	content_loss	VC	conv3_4
sub05	sub04	0.195711	0.202917	0.927755	content_loss	VC	conv3_4
sub05	sub01	0.197544	0.205575	0.934286	content_loss	VC	conv3_4
sub04	sub02	0.243393	0.249666	0.97551	content_loss	VC	conv3_4
sub04	sub03	0.244431	0.252944	0.97551	content_loss	VC	conv3_4
sub01	sub04	0.257734	0.267314	0.977551	content_loss	VC	conv3_4
sub03	sub04	0.237329	0.246585	0.975102	content_loss	VC	conv3_4
sub03	sub01	0.236146	0.247833	0.973469	content_loss	VC	conv3_4
sub05	sub02	0.200161	0.206308	0.93102	content_loss	VC	conv3_4
sub01	sub05	0.253242	0.262706	0.978776	content_loss	VC	conv3_4
sub02	sub04	0.231681	0.242594	0.969796	content_loss	VC	conv3_4
sub02	sub03	0.23237	0.243129	0.971429	content_loss	VC	conv3_4
sub01	sub03	0.256966	0.266625	0.977143	content_loss	VC	conv3_4
sub04	sub05	0.237526	0.243946	0.972245	content_loss	VC	conv3_4
sub04	sub01	0.239717	0.247844	0.977551	content_loss	VC	conv3_4
sub02	sub05	0.228652	0.238047	0.970612	content_loss	VC	conv3_4
sub01	sub02	0.256035	0.265752	0.975102	content_loss	VC	conv3_4
sub05	sub03	0.200584	0.207725	0.933061	content_loss	VC	conv3_4
sub05	sub04	0.25362	0.272093	0.978776	content_loss	VC	conv4_1
sub02	sub01	0.305391	0.323874	0.996735	content_loss	VC	conv4_1
sub01	sub04	0.335782	0.352728	0.997551	content_loss	VC	conv4_1
sub05	sub03	0.259642	0.278525	0.979184	content_loss	VC	conv4_1
sub04	sub03	0.319005	0.338535	0.995102	content_loss	VC	conv4_1
sub04	sub01	0.314557	0.332869	0.994286	content_loss	VC	conv4_1
sub01	sub02	0.333473	0.350164	0.997143	content_loss	VC	conv4_1
sub02	sub03	0.306328	0.324539	0.997143	content_loss	VC	conv4_1
sub01	sub05	0.330722	0.347607	0.996327	content_loss	VC	conv4_1
sub03	sub02	0.306284	0.323831	0.99551	content_loss	VC	conv4_1
sub02	sub05	0.303381	0.320531	0.995918	content_loss	VC	conv4_1
sub03	sub01	0.30846	0.327595	0.99551	content_loss	VC	conv4_1
sub04	sub05	0.31201	0.329183	0.993061	content_loss	VC	conv4_1
sub03	sub05	0.305795	0.323657	0.994694	content_loss	VC	conv4_1
sub04	sub02	0.31626	0.333039	0.994286	content_loss	VC	conv4_1
sub03	sub04	0.30933	0.326708	0.995918	content_loss	VC	conv4_1
sub01	sub03	0.335093	0.352362	0.996735	content_loss	VC	conv4_1
sub02	sub04	0.306131	0.324952	0.996327	content_loss	VC	conv4_1
sub05	sub01	0.256087	0.275182	0.979592	content_loss	VC	conv4_1
sub05	sub02	0.257999	0.275053	0.978776	content_loss	VC	conv4_1
sub01	sub02	0.310517	0.328985	0.997143	content_loss	VC	conv4_2
sub05	sub01	0.237867	0.256019	0.979592	content_loss	VC	conv4_2
sub03	sub05	0.283322	0.302754	0.993061	content_loss	VC	conv4_2
sub04	sub02	0.293736	0.31297	0.99551	content_loss	VC	conv4_2
sub05	sub03	0.239041	0.256854	0.978776	content_loss	VC	conv4_2
sub04	sub01	0.293831	0.314858	0.995918	content_loss	VC	conv4_2
sub04	sub05	0.28969	0.309169	0.993878	content_loss	VC	conv4_2
sub05	sub02	0.238834	0.255115	0.977959	content_loss	VC	conv4_2
sub04	sub03	0.297354	0.318529	0.995102	content_loss	VC	conv4_2
sub03	sub04	0.288189	0.307048	0.995102	content_loss	VC	conv4_2
sub03	sub02	0.284015	0.303436	0.994694	content_loss	VC	conv4_2
sub02	sub05	0.280364	0.299342	0.993061	content_loss	VC	conv4_2
sub01	sub03	0.311823	0.331261	0.996735	content_loss	VC	conv4_2
sub01	sub04	0.313045	0.331879	0.996327	content_loss	VC	conv4_2
sub02	sub04	0.283261	0.303341	0.994286	content_loss	VC	conv4_2
sub01	sub05	0.306528	0.325716	0.996327	content_loss	VC	conv4_2
sub03	sub01	0.287423	0.308193	0.994286	content_loss	VC	conv4_2
sub05	sub04	0.233736	0.251156	0.977959	content_loss	VC	conv4_2
sub02	sub01	0.283409	0.303699	0.99551	content_loss	VC	conv4_2
sub02	sub03	0.28445	0.303577	0.994694	content_loss	VC	conv4_2
sub01	sub02	0.275317	0.283356	0.998776	content_loss	VC	conv4_3
sub04	sub01	0.26073	0.271542	0.996327	content_loss	VC	conv4_3
sub02	sub05	0.247582	0.256602	0.996327	content_loss	VC	conv4_3
sub04	sub02	0.260185	0.269339	0.996327	content_loss	VC	conv4_3
sub02	sub04	0.251751	0.261437	0.997959	content_loss	VC	conv4_3
sub05	sub04	0.204432	0.208811	0.982041	content_loss	VC	conv4_3
sub03	sub01	0.254222	0.264759	0.997959	content_loss	VC	conv4_3
sub04	sub05	0.256545	0.265894	0.994286	content_loss	VC	conv4_3
sub02	sub01	0.251329	0.261328	0.997959	content_loss	VC	conv4_3
sub05	sub01	0.207641	0.212346	0.978367	content_loss	VC	conv4_3
sub01	sub05	0.27153	0.279866	0.998367	content_loss	VC	conv4_3
sub05	sub02	0.209053	0.213104	0.98	content_loss	VC	conv4_3
sub01	sub04	0.278027	0.286439	0.998776	content_loss	VC	conv4_3
sub05	sub03	0.209877	0.214282	0.979184	content_loss	VC	conv4_3
sub01	sub03	0.277795	0.286696	0.998776	content_loss	VC	conv4_3
sub04	sub03	0.265265	0.276088	0.995102	content_loss	VC	conv4_3
sub03	sub05	0.250068	0.259139	0.995918	content_loss	VC	conv4_3
sub02	sub03	0.252024	0.261267	0.998367	content_loss	VC	conv4_3
sub03	sub04	0.254623	0.263219	0.998776	content_loss	VC	conv4_3
sub03	sub02	0.251012	0.260256	0.998367	content_loss	VC	conv4_3
sub03	sub05	0.253519	0.246433	0.99551	content_loss	VC	conv4_4
sub03	sub04	0.259542	0.250153	0.996735	content_loss	VC	conv4_4
sub02	sub05	0.255578	0.247063	0.99551	content_loss	VC	conv4_4
sub05	sub01	0.213128	0.199809	0.975102	content_loss	VC	conv4_4
sub04	sub01	0.26956	0.262738	0.997143	content_loss	VC	conv4_4
sub04	sub02	0.268502	0.260503	0.996735	content_loss	VC	conv4_4
sub04	sub03	0.272077	0.266195	0.99551	content_loss	VC	conv4_4
sub01	sub05	0.278127	0.2692	0.995102	content_loss	VC	conv4_4
sub02	sub03	0.258259	0.251203	0.997959	content_loss	VC	conv4_4
sub05	sub03	0.216004	0.203434	0.977551	content_loss	VC	conv4_4
sub02	sub04	0.259389	0.250891	0.996735	content_loss	VC	conv4_4
sub01	sub03	0.283335	0.275034	0.995918	content_loss	VC	conv4_4
sub02	sub01	0.258668	0.251472	0.997143	content_loss	VC	conv4_4
sub03	sub02	0.255713	0.24788	0.995918	content_loss	VC	conv4_4
sub01	sub02	0.281381	0.272329	0.996735	content_loss	VC	conv4_4
sub04	sub05	0.266226	0.258499	0.995102	content_loss	VC	conv4_4
sub05	sub04	0.210128	0.198145	0.980816	content_loss	VC	conv4_4
sub03	sub01	0.257289	0.25075	0.996327	content_loss	VC	conv4_4
sub05	sub02	0.215529	0.200954	0.977959	content_loss	VC	conv4_4
sub01	sub04	0.283679	0.27566	0.997143	content_loss	VC	conv4_4
sub02	sub04	0.322683	0.329061	0.995918	content_loss	VC	conv5_1
sub01	sub05	0.340356	0.346293	0.998776	content_loss	VC	conv5_1
sub05	sub01	0.269642	0.271544	0.990204	content_loss	VC	conv5_1
sub04	sub03	0.339087	0.347772	0.999184	content_loss	VC	conv5_1
sub02	sub03	0.324205	0.330534	0.997143	content_loss	VC	conv5_1
sub02	sub01	0.324324	0.331574	0.997959	content_loss	VC	conv5_1
sub03	sub02	0.324109	0.330668	0.997143	content_loss	VC	conv5_1
sub04	sub05	0.331904	0.339737	0.998367	content_loss	VC	conv5_1
sub01	sub02	0.34392	0.349101	0.998776	content_loss	VC	conv5_1
sub03	sub04	0.325832	0.330716	0.998776	content_loss	VC	conv5_1
sub03	sub05	0.322669	0.329513	0.997143	content_loss	VC	conv5_1
sub04	sub02	0.334735	0.342209	0.998367	content_loss	VC	conv5_1
sub05	sub04	0.266662	0.270459	0.992245	content_loss	VC	conv5_1
sub05	sub03	0.271367	0.273831	0.991429	content_loss	VC	conv5_1
sub01	sub04	0.346039	0.351935	0.999592	content_loss	VC	conv5_1
sub02	sub05	0.321304	0.327502	0.997143	content_loss	VC	conv5_1
sub03	sub01	0.327193	0.334836	0.998367	content_loss	VC	conv5_1
sub04	sub01	0.33462	0.342688	0.998776	content_loss	VC	conv5_1
sub01	sub03	0.346649	0.35203	0.999184	content_loss	VC	conv5_1
sub05	sub02	0.270239	0.271465	0.989388	content_loss	VC	conv5_1
sub02	sub03	0.329394	0.331249	0.993878	content_loss	VC	conv5_2
sub04	sub02	0.337244	0.341477	0.996327	content_loss	VC	conv5_2
sub04	sub05	0.335398	0.339103	0.996735	content_loss	VC	conv5_2
sub02	sub01	0.331679	0.334636	0.994286	content_loss	VC	conv5_2
sub01	sub03	0.351545	0.353718	0.996327	content_loss	VC	conv5_2
sub05	sub03	0.274768	0.279589	0.98	content_loss	VC	conv5_2
sub04	sub03	0.339985	0.345863	0.996327	content_loss	VC	conv5_2
sub03	sub02	0.332304	0.336	0.994286	content_loss	VC	conv5_2
sub03	sub04	0.334457	0.337186	0.994694	content_loss	VC	conv5_2
sub05	sub01	0.275728	0.278799	0.980816	content_loss	VC	conv5_2
sub04	sub01	0.337724	0.34264	0.996327	content_loss	VC	conv5_2
sub03	sub05	0.33196	0.335813	0.993061	content_loss	VC	conv5_2
sub01	sub04	0.352879	0.354095	0.99551	content_loss	VC	conv5_2
sub05	sub02	0.274518	0.277655	0.979592	content_loss	VC	conv5_2
sub05	sub04	0.271616	0.277465	0.980408	content_loss	VC	conv5_2
sub02	sub05	0.326358	0.32891	0.993061	content_loss	VC	conv5_2
sub01	sub05	0.347926	0.349407	0.995102	content_loss	VC	conv5_2
sub02	sub04	0.328545	0.331469	0.992245	content_loss	VC	conv5_2
sub03	sub01	0.336223	0.341082	0.995918	content_loss	VC	conv5_2
sub01	sub02	0.349215	0.350432	0.996735	content_loss	VC	conv5_2
sub01	sub03	0.344081	0.340368	0.995102	content_loss	VC	conv5_3
sub01	sub05	0.341424	0.336255	0.994694	content_loss	VC	conv5_3
sub05	sub03	0.271848	0.272095	0.979592	content_loss	VC	conv5_3
sub01	sub04	0.344846	0.339218	0.995102	content_loss	VC	conv5_3
sub05	sub02	0.270468	0.269633	0.976735	content_loss	VC	conv5_3
sub05	sub01	0.270293	0.267735	0.976735	content_loss	VC	conv5_3
sub03	sub04	0.330117	0.323839	0.994694	content_loss	VC	conv5_3
sub02	sub01	0.32256	0.318063	0.993061	content_loss	VC	conv5_3
sub01	sub02	0.341691	0.337164	0.99551	content_loss	VC	conv5_3
sub04	sub05	0.334596	0.3248	0.994286	content_loss	VC	conv5_3
sub03	sub05	0.328643	0.323799	0.993469	content_loss	VC	conv5_3
sub04	sub02	0.332102	0.325266	0.995918	content_loss	VC	conv5_3
sub02	sub04	0.321949	0.317607	0.992653	content_loss	VC	conv5_3
sub05	sub04	0.267341	0.26722	0.978367	content_loss	VC	conv5_3
sub04	sub03	0.336454	0.328344	0.994286	content_loss	VC	conv5_3
sub03	sub02	0.32897	0.324621	0.994694	content_loss	VC	conv5_3
sub04	sub01	0.334286	0.325336	0.993878	content_loss	VC	conv5_3
sub02	sub05	0.318506	0.314831	0.992653	content_loss	VC	conv5_3
sub03	sub01	0.331865	0.327772	0.995102	content_loss	VC	conv5_3
sub02	sub03	0.321341	0.316406	0.993061	content_loss	VC	conv5_3
sub02	sub03	0.316532	0.278878	0.979592	content_loss	VC	conv5_4
sub01	sub05	0.33305	0.295207	0.987755	content_loss	VC	conv5_4
sub04	sub02	0.321665	0.281314	0.984082	content_loss	VC	conv5_4
sub05	sub04	0.270042	0.22992	0.942449	content_loss	VC	conv5_4
sub02	sub04	0.317713	0.278696	0.980816	content_loss	VC	conv5_4
sub03	sub04	0.323531	0.281626	0.986122	content_loss	VC	conv5_4
sub01	sub02	0.333067	0.297146	0.987755	content_loss	VC	conv5_4
sub03	sub05	0.317709	0.277733	0.977959	content_loss	VC	conv5_4
sub01	sub03	0.334756	0.298687	0.989388	content_loss	VC	conv5_4
sub04	sub01	0.324034	0.28125	0.98449	content_loss	VC	conv5_4
sub05	sub01	0.268476	0.228982	0.946122	content_loss	VC	conv5_4
sub01	sub04	0.338754	0.296808	0.984898	content_loss	VC	conv5_4
sub04	sub05	0.322083	0.279676	0.981224	content_loss	VC	conv5_4
sub04	sub03	0.32266	0.280071	0.980408	content_loss	VC	conv5_4
sub05	sub02	0.269446	0.229864	0.943673	content_loss	VC	conv5_4
sub03	sub01	0.323227	0.285863	0.982449	content_loss	VC	conv5_4
sub02	sub01	0.316247	0.276638	0.978367	content_loss	VC	conv5_4
sub03	sub02	0.318279	0.281801	0.980408	content_loss	VC	conv5_4
sub02	sub05	0.311202	0.273977	0.976327	content_loss	VC	conv5_4
sub05	sub03	0.26981	0.23312	0.94898	content_loss	VC	conv5_4
sub03	sub05	0.388708	0.379681	0.972653	content_loss	VC	fc6
sub04	sub05	0.386483	0.380129	0.977551	content_loss	VC	fc6
sub01	sub02	0.377832	0.371712	0.980408	content_loss	VC	fc6
sub05	sub03	0.337342	0.328541	0.970204	content_loss	VC	fc6
sub04	sub01	0.380739	0.376513	0.980408	content_loss	VC	fc6
sub03	sub04	0.388752	0.380677	0.973469	content_loss	VC	fc6
sub03	sub01	0.385049	0.379636	0.974286	content_loss	VC	fc6
sub01	sub03	0.381732	0.374968	0.980816	content_loss	VC	fc6
sub01	sub04	0.37877	0.374641	0.977959	content_loss	VC	fc6
sub02	sub05	0.370751	0.365639	0.978776	content_loss	VC	fc6
sub05	sub02	0.339117	0.334704	0.96898	content_loss	VC	fc6
sub05	sub01	0.332266	0.32237	0.966531	content_loss	VC	fc6
sub04	sub02	0.378962	0.375867	0.98	content_loss	VC	fc6
sub03	sub02	0.382669	0.376004	0.975102	content_loss	VC	fc6
sub05	sub04	0.32482	0.324677	0.964082	content_loss	VC	fc6
sub02	sub03	0.370297	0.36642	0.976735	content_loss	VC	fc6
sub01	sub05	0.382298	0.374817	0.974694	content_loss	VC	fc6
sub02	sub01	0.371337	0.366265	0.977959	content_loss	VC	fc6
sub04	sub03	0.384302	0.377919	0.978776	content_loss	VC	fc6
sub02	sub04	0.37083	0.367628	0.980816	content_loss	VC	fc6
sub05	sub01	0.28919	0.307789	0.953061	content_loss	VC	fc7
sub03	sub04	0.365699	0.373435	0.979184	content_loss	VC	fc7
sub03	sub05	0.365556	0.371308	0.975102	content_loss	VC	fc7
sub02	sub03	0.331749	0.357624	0.980408	content_loss	VC	fc7
sub04	sub05	0.369899	0.371834	0.978367	content_loss	VC	fc7
sub01	sub03	0.346738	0.368389	0.974694	content_loss	VC	fc7
sub03	sub01	0.358314	0.37072	0.977551	content_loss	VC	fc7
sub02	sub01	0.331611	0.357128	0.978367	content_loss	VC	fc7
sub04	sub03	0.366986	0.370607	0.979592	content_loss	VC	fc7
sub02	sub05	0.338524	0.355881	0.977959	content_loss	VC	fc7
sub05	sub03	0.30261	0.315916	0.957551	content_loss	VC	fc7
sub02	sub04	0.328113	0.355863	0.979592	content_loss	VC	fc7
sub01	sub04	0.342834	0.36779	0.97551	content_loss	VC	fc7
sub03	sub02	0.354104	0.364687	0.973878	content_loss	VC	fc7
sub01	sub05	0.346655	0.367884	0.975102	content_loss	VC	fc7
sub05	sub04	0.28823	0.314166	0.957143	content_loss	VC	fc7
sub05	sub02	0.304686	0.326277	0.953061	content_loss	VC	fc7
sub04	sub02	0.355217	0.363687	0.979592	content_loss	VC	fc7
sub04	sub01	0.369285	0.368802	0.979592	content_loss	VC	fc7
sub01	sub02	0.339524	0.363416	0.977551	content_loss	VC	fc7
sub05	sub04	0.446662	0.445543	0.925714	content_loss	VC	fc8
sub01	sub03	0.505284	0.512229	0.943673	content_loss	VC	fc8
sub05	sub02	0.454596	0.451649	0.926939	content_loss	VC	fc8
sub01	sub04	0.509428	0.516498	0.950204	content_loss	VC	fc8
sub01	sub05	0.507417	0.512391	0.946122	content_loss	VC	fc8
sub02	sub01	0.505175	0.502624	0.943673	content_loss	VC	fc8
sub02	sub03	0.510226	0.505029	0.945306	content_loss	VC	fc8
sub02	sub04	0.51155	0.509651	0.948571	content_loss	VC	fc8
sub02	sub05	0.510135	0.504221	0.946531	content_loss	VC	fc8
sub03	sub01	0.517919	0.526877	0.954694	content_loss	VC	fc8
sub03	sub02	0.515827	0.522146	0.954286	content_loss	VC	fc8
sub03	sub04	0.520981	0.526444	0.951837	content_loss	VC	fc8
sub03	sub05	0.520658	0.52479	0.956735	content_loss	VC	fc8
sub04	sub01	0.508605	0.516292	0.962041	content_loss	VC	fc8
sub04	sub02	0.502217	0.506181	0.95551	content_loss	VC	fc8
sub04	sub03	0.516708	0.518463	0.964082	content_loss	VC	fc8
sub04	sub05	0.510193	0.516604	0.961224	content_loss	VC	fc8
sub05	sub01	0.434475	0.434482	0.920816	content_loss	VC	fc8
sub05	sub03	0.450901	0.450482	0.918776	content_loss	VC	fc8
sub01	sub02	0.508567	0.513555	0.94449	content_loss	VC	fc8
