# Supplementary material for: Inter-individual and inter-site neural code conversion without shared stimuli
Source: Nat Comput Sci. 2025 Jul 11;5(7):534–46. doi: 10.1038/s43588-025-00826-5 (PMC12286860; doi:10.1038/s43588-025-00826-5)
Supplement: Supplementary file 5 — Source Data Fig. 3. [file 43588_2025_826_MOESM5_ESM.zip › SourceData_Fig3/Figure3f.xlsx]

## Sheet: dnn_within
Subject	Identification accuracy	Method	ROI	Layer
sub01	0.803265	within	VC	conv1
sub01	0.98449	within	VC	conv2
sub01	0.998776	within	VC	conv3
sub01	0.998776	within	VC	conv4
sub01	0.996735	within	VC	conv5
sub01	0.981224	within	VC	fc6
sub01	0.973061	within	VC	fc7
sub01	0.945714	within	VC	fc8
sub02	0.803265	within	VC	conv1
sub02	0.988163	within	VC	conv2
sub02	0.997143	within	VC	conv3
sub02	0.998776	within	VC	conv4
sub02	0.995918	within	VC	conv5
sub02	0.97551	within	VC	fc6
sub02	0.969388	within	VC	fc7
sub02	0.94898	within	VC	fc8
sub03	0.833878	within	VC	conv1
sub03	0.984082	within	VC	conv2
sub03	0.997959	within	VC	conv3
sub03	0.998367	within	VC	conv4
sub03	0.998367	within	VC	conv5
sub03	0.983673	within	VC	fc6
sub03	0.976327	within	VC	fc7
sub03	0.951837	within	VC	fc8
sub04	0.804082	within	VC	conv1
sub04	0.987755	within	VC	conv2
sub04	0.997959	within	VC	conv3
sub04	0.996735	within	VC	conv4
sub04	0.998776	within	VC	conv5
sub04	0.987755	within	VC	fc6
sub04	0.981633	within	VC	fc7
sub04	0.959184	within	VC	fc8
sub05	0.755102	within	VC	conv1
sub05	0.959592	within	VC	conv2
sub05	0.990204	within	VC	conv3
sub05	0.985306	within	VC	conv4
sub05	0.98449	within	VC	conv5
sub05	0.965306	within	VC	fc6
sub05	0.954286	within	VC	fc7
sub05	0.932653	within	VC	fc8

## Sheet: dnn_brain_loss
Source	Target	Identification accuracy	Method	ROI	Layer
sub01	sub02	0.778776	brain_loss	VC	conv1
sub01	sub02	0.966122	brain_loss	VC	conv2
sub01	sub02	0.994286	brain_loss	VC	conv3
sub01	sub02	0.993469	brain_loss	VC	conv4
sub01	sub02	0.993469	brain_loss	VC	conv5
sub01	sub02	0.96898	brain_loss	VC	fc6
sub01	sub02	0.94898	brain_loss	VC	fc7
sub01	sub02	0.910612	brain_loss	VC	fc8
sub01	sub03	0.786531	brain_loss	VC	conv1
sub01	sub03	0.96449	brain_loss	VC	conv2
sub01	sub03	0.993878	brain_loss	VC	conv3
sub01	sub03	0.990612	brain_loss	VC	conv4
sub01	sub03	0.989796	brain_loss	VC	conv5
sub01	sub03	0.967755	brain_loss	VC	fc6
sub01	sub03	0.952245	brain_loss	VC	fc7
sub01	sub03	0.926531	brain_loss	VC	fc8
sub01	sub04	0.761224	brain_loss	VC	conv1
sub01	sub04	0.969796	brain_loss	VC	conv2
sub01	sub04	0.994694	brain_loss	VC	conv3
sub01	sub04	0.995102	brain_loss	VC	conv4
sub01	sub04	0.992653	brain_loss	VC	conv5
sub01	sub04	0.973878	brain_loss	VC	fc6
sub01	sub04	0.957143	brain_loss	VC	fc7
sub01	sub04	0.921224	brain_loss	VC	fc8
sub01	sub05	0.771429	brain_loss	VC	conv1
sub01	sub05	0.963673	brain_loss	VC	conv2
sub01	sub05	0.988163	brain_loss	VC	conv3
sub01	sub05	0.978367	brain_loss	VC	conv4
sub01	sub05	0.971429	brain_loss	VC	conv5
sub01	sub05	0.949796	brain_loss	VC	fc6
sub01	sub05	0.928571	brain_loss	VC	fc7
sub01	sub05	0.912245	brain_loss	VC	fc8
sub02	sub01	0.788571	brain_loss	VC	conv1
sub02	sub01	0.962857	brain_loss	VC	conv2
sub02	sub01	0.986122	brain_loss	VC	conv3
sub02	sub01	0.984898	brain_loss	VC	conv4
sub02	sub01	0.984898	brain_loss	VC	conv5
sub02	sub01	0.960816	brain_loss	VC	fc6
sub02	sub01	0.946531	brain_loss	VC	fc7
sub02	sub01	0.931429	brain_loss	VC	fc8
sub02	sub03	0.797143	brain_loss	VC	conv1
sub02	sub03	0.958367	brain_loss	VC	conv2
sub02	sub03	0.986122	brain_loss	VC	conv3
sub02	sub03	0.983265	brain_loss	VC	conv4
sub02	sub03	0.981224	brain_loss	VC	conv5
sub02	sub03	0.962041	brain_loss	VC	fc6
sub02	sub03	0.960816	brain_loss	VC	fc7
sub02	sub03	0.932653	brain_loss	VC	fc8
sub02	sub04	0.786531	brain_loss	VC	conv1
sub02	sub04	0.957551	brain_loss	VC	conv2
sub02	sub04	0.984898	brain_loss	VC	conv3
sub02	sub04	0.983673	brain_loss	VC	conv4
sub02	sub04	0.98449	brain_loss	VC	conv5
sub02	sub04	0.962041	brain_loss	VC	fc6
sub02	sub04	0.942041	brain_loss	VC	fc7
sub02	sub04	0.938367	brain_loss	VC	fc8
sub02	sub05	0.759184	brain_loss	VC	conv1
sub02	sub05	0.93102	brain_loss	VC	conv2
sub02	sub05	0.968571	brain_loss	VC	conv3
sub02	sub05	0.957143	brain_loss	VC	conv4
sub02	sub05	0.962449	brain_loss	VC	conv5
sub02	sub05	0.937959	brain_loss	VC	fc6
sub02	sub05	0.933878	brain_loss	VC	fc7
sub02	sub05	0.900408	brain_loss	VC	fc8
sub03	sub01	0.799184	brain_loss	VC	conv1
sub03	sub01	0.942449	brain_loss	VC	conv2
sub03	sub01	0.98449	brain_loss	VC	conv3
sub03	sub01	0.982449	brain_loss	VC	conv4
sub03	sub01	0.984082	brain_loss	VC	conv5
sub03	sub01	0.96898	brain_loss	VC	fc6
sub03	sub01	0.946531	brain_loss	VC	fc7
sub03	sub01	0.929388	brain_loss	VC	fc8
sub03	sub02	0.778776	brain_loss	VC	conv1
sub03	sub02	0.937143	brain_loss	VC	conv2
sub03	sub02	0.991429	brain_loss	VC	conv3
sub03	sub02	0.986122	brain_loss	VC	conv4
sub03	sub02	0.982041	brain_loss	VC	conv5
sub03	sub02	0.973878	brain_loss	VC	fc6
sub03	sub02	0.963265	brain_loss	VC	fc7
sub03	sub02	0.929796	brain_loss	VC	fc8
sub03	sub04	0.783265	brain_loss	VC	conv1
sub03	sub04	0.95102	brain_loss	VC	conv2
sub03	sub04	0.989388	brain_loss	VC	conv3
sub03	sub04	0.987755	brain_loss	VC	conv4
sub03	sub04	0.987347	brain_loss	VC	conv5
sub03	sub04	0.972653	brain_loss	VC	fc6
sub03	sub04	0.969388	brain_loss	VC	fc7
sub03	sub04	0.939184	brain_loss	VC	fc8
sub03	sub05	0.786531	brain_loss	VC	conv1
sub03	sub05	0.932245	brain_loss	VC	conv2
sub03	sub05	0.984082	brain_loss	VC	conv3
sub03	sub05	0.973061	brain_loss	VC	conv4
sub03	sub05	0.979184	brain_loss	VC	conv5
sub03	sub05	0.963673	brain_loss	VC	fc6
sub03	sub05	0.948571	brain_loss	VC	fc7
sub03	sub05	0.913469	brain_loss	VC	fc8
sub04	sub01	0.726939	brain_loss	VC	conv1
sub04	sub01	0.957551	brain_loss	VC	conv2
sub04	sub01	0.99551	brain_loss	VC	conv3
sub04	sub01	0.995102	brain_loss	VC	conv4
sub04	sub01	0.991429	brain_loss	VC	conv5
sub04	sub01	0.973878	brain_loss	VC	fc6
sub04	sub01	0.963265	brain_loss	VC	fc7
sub04	sub01	0.946939	brain_loss	VC	fc8
sub04	sub02	0.73102	brain_loss	VC	conv1
sub04	sub02	0.96449	brain_loss	VC	conv2
sub04	sub02	0.991429	brain_loss	VC	conv3
sub04	sub02	0.989388	brain_loss	VC	conv4
sub04	sub02	0.986531	brain_loss	VC	conv5
sub04	sub02	0.969388	brain_loss	VC	fc6
sub04	sub02	0.957143	brain_loss	VC	fc7
sub04	sub02	0.925714	brain_loss	VC	fc8
sub04	sub03	0.761633	brain_loss	VC	conv1
sub04	sub03	0.958776	brain_loss	VC	conv2
sub04	sub03	0.993878	brain_loss	VC	conv3
sub04	sub03	0.988571	brain_loss	VC	conv4
sub04	sub03	0.988571	brain_loss	VC	conv5
sub04	sub03	0.959592	brain_loss	VC	fc6
sub04	sub03	0.944898	brain_loss	VC	fc7
sub04	sub03	0.911837	brain_loss	VC	fc8
sub04	sub05	0.745306	brain_loss	VC	conv1
sub04	sub05	0.946531	brain_loss	VC	conv2
sub04	sub05	0.988571	brain_loss	VC	conv3
sub04	sub05	0.987755	brain_loss	VC	conv4
sub04	sub05	0.98898	brain_loss	VC	conv5
sub04	sub05	0.958367	brain_loss	VC	fc6
sub04	sub05	0.950612	brain_loss	VC	fc7
sub04	sub05	0.930612	brain_loss	VC	fc8
sub05	sub01	0.713469	brain_loss	VC	conv1
sub05	sub01	0.927755	brain_loss	VC	conv2
sub05	sub01	0.976327	brain_loss	VC	conv3
sub05	sub01	0.967755	brain_loss	VC	conv4
sub05	sub01	0.97102	brain_loss	VC	conv5
sub05	sub01	0.958776	brain_loss	VC	fc6
sub05	sub01	0.961224	brain_loss	VC	fc7
sub05	sub01	0.904898	brain_loss	VC	fc8
sub05	sub02	0.744898	brain_loss	VC	conv1
sub05	sub02	0.922857	brain_loss	VC	conv2
sub05	sub02	0.973061	brain_loss	VC	conv3
sub05	sub02	0.961224	brain_loss	VC	conv4
sub05	sub02	0.96449	brain_loss	VC	conv5
sub05	sub02	0.941224	brain_loss	VC	fc6
sub05	sub02	0.934694	brain_loss	VC	fc7
sub05	sub02	0.910612	brain_loss	VC	fc8
sub05	sub03	0.732653	brain_loss	VC	conv1
sub05	sub03	0.910612	brain_loss	VC	conv2
sub05	sub03	0.975918	brain_loss	VC	conv3
sub05	sub03	0.968571	brain_loss	VC	conv4
sub05	sub03	0.973878	brain_loss	VC	conv5
sub05	sub03	0.952653	brain_loss	VC	fc6
sub05	sub03	0.959184	brain_loss	VC	fc7
sub05	sub03	0.929388	brain_loss	VC	fc8
sub05	sub04	0.673061	brain_loss	VC	conv1
sub05	sub04	0.925714	brain_loss	VC	conv2
sub05	sub04	0.98	brain_loss	VC	conv3
sub05	sub04	0.964082	brain_loss	VC	conv4
sub05	sub04	0.963265	brain_loss	VC	conv5
sub05	sub04	0.952653	brain_loss	VC	fc6
sub05	sub04	0.95551	brain_loss	VC	fc7
sub05	sub04	0.917143	brain_loss	VC	fc8

## Sheet: dnn_content_loss
Source	Target	Identification accuracy	Method	ROI	Layer
sub01	sub02	0.790612	content_loss	VC	conv1
sub01	sub02	0.982041	content_loss	VC	conv2
sub01	sub02	0.992653	content_loss	VC	conv3
sub01	sub02	0.995102	content_loss	VC	conv4
sub01	sub02	0.99551	content_loss	VC	conv5
sub01	sub02	0.978367	content_loss	VC	fc6
sub01	sub02	0.946122	content_loss	VC	fc7
sub01	sub02	0.927755	content_loss	VC	fc8
sub01	sub03	0.802857	content_loss	VC	conv1
sub01	sub03	0.976327	content_loss	VC	conv2
sub01	sub03	0.993061	content_loss	VC	conv3
sub01	sub03	0.993061	content_loss	VC	conv4
sub01	sub03	0.993469	content_loss	VC	conv5
sub01	sub03	0.975918	content_loss	VC	fc6
sub01	sub03	0.958776	content_loss	VC	fc7
sub01	sub03	0.949796	content_loss	VC	fc8
sub01	sub04	0.792653	content_loss	VC	conv1
sub01	sub04	0.978367	content_loss	VC	conv2
sub01	sub04	0.992245	content_loss	VC	conv3
sub01	sub04	0.995102	content_loss	VC	conv4
sub01	sub04	0.992653	content_loss	VC	conv5
sub01	sub04	0.976327	content_loss	VC	fc6
sub01	sub04	0.964898	content_loss	VC	fc7
sub01	sub04	0.944898	content_loss	VC	fc8
sub01	sub05	0.785306	content_loss	VC	conv1
sub01	sub05	0.975918	content_loss	VC	conv2
sub01	sub05	0.992245	content_loss	VC	conv3
sub01	sub05	0.993878	content_loss	VC	conv4
sub01	sub05	0.993469	content_loss	VC	conv5
sub01	sub05	0.976735	content_loss	VC	fc6
sub01	sub05	0.95102	content_loss	VC	fc7
sub01	sub05	0.931429	content_loss	VC	fc8
sub02	sub01	0.826939	content_loss	VC	conv1
sub02	sub01	0.968571	content_loss	VC	conv2
sub02	sub01	0.992245	content_loss	VC	conv3
sub02	sub01	0.993878	content_loss	VC	conv4
sub02	sub01	0.988571	content_loss	VC	conv5
sub02	sub01	0.982857	content_loss	VC	fc6
sub02	sub01	0.969796	content_loss	VC	fc7
sub02	sub01	0.945714	content_loss	VC	fc8
sub02	sub03	0.832653	content_loss	VC	conv1
sub02	sub03	0.966939	content_loss	VC	conv2
sub02	sub03	0.992245	content_loss	VC	conv3
sub02	sub03	0.989388	content_loss	VC	conv4
sub02	sub03	0.987755	content_loss	VC	conv5
sub02	sub03	0.976327	content_loss	VC	fc6
sub02	sub03	0.967755	content_loss	VC	fc7
sub02	sub03	0.939592	content_loss	VC	fc8
sub02	sub04	0.844082	content_loss	VC	conv1
sub02	sub04	0.964082	content_loss	VC	conv2
sub02	sub04	0.993469	content_loss	VC	conv3
sub02	sub04	0.993061	content_loss	VC	conv4
sub02	sub04	0.992245	content_loss	VC	conv5
sub02	sub04	0.98	content_loss	VC	fc6
sub02	sub04	0.966531	content_loss	VC	fc7
sub02	sub04	0.956735	content_loss	VC	fc8
sub02	sub05	0.814694	content_loss	VC	conv1
sub02	sub05	0.957143	content_loss	VC	conv2
sub02	sub05	0.991837	content_loss	VC	conv3
sub02	sub05	0.992245	content_loss	VC	conv4
sub02	sub05	0.991429	content_loss	VC	conv5
sub02	sub05	0.980816	content_loss	VC	fc6
sub02	sub05	0.971429	content_loss	VC	fc7
sub02	sub05	0.945306	content_loss	VC	fc8
sub03	sub01	0.803673	content_loss	VC	conv1
sub03	sub01	0.956735	content_loss	VC	conv2
sub03	sub01	0.990204	content_loss	VC	conv3
sub03	sub01	0.99102	content_loss	VC	conv4
sub03	sub01	0.989796	content_loss	VC	conv5
sub03	sub01	0.96898	content_loss	VC	fc6
sub03	sub01	0.954694	content_loss	VC	fc7
sub03	sub01	0.930612	content_loss	VC	fc8
sub03	sub02	0.78898	content_loss	VC	conv1
sub03	sub02	0.947755	content_loss	VC	conv2
sub03	sub02	0.987755	content_loss	VC	conv3
sub03	sub02	0.988163	content_loss	VC	conv4
sub03	sub02	0.988571	content_loss	VC	conv5
sub03	sub02	0.974286	content_loss	VC	fc6
sub03	sub02	0.957551	content_loss	VC	fc7
sub03	sub02	0.943673	content_loss	VC	fc8
sub03	sub04	0.789796	content_loss	VC	conv1
sub03	sub04	0.947347	content_loss	VC	conv2
sub03	sub04	0.98898	content_loss	VC	conv3
sub03	sub04	0.988163	content_loss	VC	conv4
sub03	sub04	0.988163	content_loss	VC	conv5
sub03	sub04	0.975918	content_loss	VC	fc6
sub03	sub04	0.971429	content_loss	VC	fc7
sub03	sub04	0.953061	content_loss	VC	fc8
sub03	sub05	0.774694	content_loss	VC	conv1
sub03	sub05	0.946122	content_loss	VC	conv2
sub03	sub05	0.989796	content_loss	VC	conv3
sub03	sub05	0.989388	content_loss	VC	conv4
sub03	sub05	0.986531	content_loss	VC	conv5
sub03	sub05	0.973878	content_loss	VC	fc6
sub03	sub05	0.962857	content_loss	VC	fc7
sub03	sub05	0.93102	content_loss	VC	fc8
sub04	sub01	0.772245	content_loss	VC	conv1
sub04	sub01	0.970612	content_loss	VC	conv2
sub04	sub01	0.995102	content_loss	VC	conv3
sub04	sub01	0.993469	content_loss	VC	conv4
sub04	sub01	0.99551	content_loss	VC	conv5
sub04	sub01	0.977959	content_loss	VC	fc6
sub04	sub01	0.964898	content_loss	VC	fc7
sub04	sub01	0.949796	content_loss	VC	fc8
sub04	sub02	0.788163	content_loss	VC	conv1
sub04	sub02	0.973061	content_loss	VC	conv2
sub04	sub02	0.99551	content_loss	VC	conv3
sub04	sub02	0.993061	content_loss	VC	conv4
sub04	sub02	0.996327	content_loss	VC	conv5
sub04	sub02	0.974694	content_loss	VC	fc6
sub04	sub02	0.960408	content_loss	VC	fc7
sub04	sub02	0.951429	content_loss	VC	fc8
sub04	sub03	0.784898	content_loss	VC	conv1
sub04	sub03	0.976327	content_loss	VC	conv2
sub04	sub03	0.993469	content_loss	VC	conv3
sub04	sub03	0.993878	content_loss	VC	conv4
sub04	sub03	0.99551	content_loss	VC	conv5
sub04	sub03	0.977959	content_loss	VC	fc6
sub04	sub03	0.962857	content_loss	VC	fc7
sub04	sub03	0.949796	content_loss	VC	fc8
sub04	sub05	0.767755	content_loss	VC	conv1
sub04	sub05	0.973061	content_loss	VC	conv2
sub04	sub05	0.993469	content_loss	VC	conv3
sub04	sub05	0.994694	content_loss	VC	conv4
sub04	sub05	0.995918	content_loss	VC	conv5
sub04	sub05	0.98449	content_loss	VC	fc6
sub04	sub05	0.974286	content_loss	VC	fc7
sub04	sub05	0.951837	content_loss	VC	fc8
sub05	sub01	0.756327	content_loss	VC	conv1
sub05	sub01	0.931837	content_loss	VC	conv2
sub05	sub01	0.957959	content_loss	VC	conv3
sub05	sub01	0.959184	content_loss	VC	conv4
sub05	sub01	0.968571	content_loss	VC	conv5
sub05	sub01	0.956735	content_loss	VC	fc6
sub05	sub01	0.965306	content_loss	VC	fc7
sub05	sub01	0.944898	content_loss	VC	fc8
sub05	sub02	0.754286	content_loss	VC	conv1
sub05	sub02	0.94898	content_loss	VC	conv2
sub05	sub02	0.978776	content_loss	VC	conv3
sub05	sub02	0.970204	content_loss	VC	conv4
sub05	sub02	0.968163	content_loss	VC	conv5
sub05	sub02	0.958367	content_loss	VC	fc6
sub05	sub02	0.95551	content_loss	VC	fc7
sub05	sub02	0.928163	content_loss	VC	fc8
sub05	sub03	0.699592	content_loss	VC	conv1
sub05	sub03	0.931837	content_loss	VC	conv2
sub05	sub03	0.97102	content_loss	VC	conv3
sub05	sub03	0.964898	content_loss	VC	conv4
sub05	sub03	0.968571	content_loss	VC	conv5
sub05	sub03	0.958367	content_loss	VC	fc6
sub05	sub03	0.954694	content_loss	VC	fc7
sub05	sub03	0.929388	content_loss	VC	fc8
sub05	sub04	0.698367	content_loss	VC	conv1
sub05	sub04	0.938367	content_loss	VC	conv2
sub05	sub04	0.973061	content_loss	VC	conv3
sub05	sub04	0.968163	content_loss	VC	conv4
sub05	sub04	0.966122	content_loss	VC	conv5
sub05	sub04	0.948163	content_loss	VC	fc6
sub05	sub04	0.950204	content_loss	VC	fc7
sub05	sub04	0.937143	content_loss	VC	fc8

## Sheet: pixel_within
Subject	Identification accuracy	Method	ROI
sub01	0.808571	within	VC
sub02	0.802857	within	VC
sub03	0.837551	within	VC
sub04	0.796735	within	VC
sub05	0.778367	within	VC

## Sheet: pixel_brain_loss
Source	Target	Identification accuracy	Method	ROI
sub01	sub02	0.798367	brain_loss	VC
sub01	sub03	0.81551	brain_loss	VC
sub01	sub04	0.789796	brain_loss	VC
sub01	sub05	0.817143	brain_loss	VC
sub02	sub01	0.783265	brain_loss	VC
sub02	sub03	0.774286	brain_loss	VC
sub02	sub04	0.799592	brain_loss	VC
sub02	sub05	0.753878	brain_loss	VC
sub03	sub01	0.789796	brain_loss	VC
sub03	sub02	0.773878	brain_loss	VC
sub03	sub04	0.792653	brain_loss	VC
sub03	sub05	0.813061	brain_loss	VC
sub04	sub01	0.746122	brain_loss	VC
sub04	sub02	0.808163	brain_loss	VC
sub04	sub03	0.769796	brain_loss	VC
sub04	sub05	0.788163	brain_loss	VC
sub05	sub01	0.733878	brain_loss	VC
sub05	sub02	0.722857	brain_loss	VC
sub05	sub03	0.731837	brain_loss	VC
sub05	sub04	0.715918	brain_loss	VC

## Sheet: pixel_content_loss
Source	Target	Identification accuracy	Method	ROI
sub01	sub02	0.823673	content_loss	VC
sub01	sub03	0.825306	content_loss	VC
sub01	sub04	0.819592	content_loss	VC
sub01	sub05	0.800816	content_loss	VC
sub02	sub01	0.810204	content_loss	VC
sub02	sub03	0.817959	content_loss	VC
sub02	sub04	0.814694	content_loss	VC
sub02	sub05	0.798367	content_loss	VC
sub03	sub01	0.803673	content_loss	VC
sub03	sub02	0.819184	content_loss	VC
sub03	sub04	0.801633	content_loss	VC
sub03	sub05	0.790612	content_loss	VC
sub04	sub01	0.773061	content_loss	VC
sub04	sub02	0.796735	content_loss	VC
sub04	sub03	0.774286	content_loss	VC
sub04	sub05	0.779592	content_loss	VC
sub05	sub01	0.756735	content_loss	VC
sub05	sub02	0.774286	content_loss	VC
sub05	sub03	0.727755	content_loss	VC
sub05	sub04	0.697143	content_loss	VC
