# Supplementary material for: Inter-individual and inter-site neural code conversion without shared stimuli
Source: Nat Comput Sci. 2025 Jul 11;5(7):534–46. doi: 10.1038/s43588-025-00826-5 (PMC12286860; doi:10.1038/s43588-025-00826-5)
Supplement: Supplementary file 5 — Source Data Fig. 3. [file 43588_2025_826_MOESM5_ESM.zip › SourceData_Fig3/Figure3g.xlsx]

## Sheet: dnn_within
Subject	Identification accuracy	Method	ROI	Layer
sub01	0.733974	within	VC	conv1
sub01	0.916667	within	VC	conv2
sub01	0.908974	within	VC	conv3
sub01	0.901282	within	VC	conv4
sub01	0.887179	within	VC	conv5
sub01	0.801923	within	VC	fc6
sub01	0.778205	within	VC	fc7
sub01	0.747436	within	VC	fc8
sub02	0.782051	within	VC	conv1
sub02	0.925641	within	VC	conv2
sub02	0.920513	within	VC	conv3
sub02	0.914103	within	VC	conv4
sub02	0.90641	within	VC	conv5
sub02	0.86859	within	VC	fc6
sub02	0.825641	within	VC	fc7
sub02	0.759615	within	VC	fc8
sub03	0.761538	within	VC	conv1
sub03	0.935897	within	VC	conv2
sub03	0.922436	within	VC	conv3
sub03	0.907051	within	VC	conv4
sub03	0.901282	within	VC	conv5
sub03	0.837821	within	VC	fc6
sub03	0.807051	within	VC	fc7
sub03	0.741667	within	VC	fc8
sub04	0.741026	within	VC	conv1
sub04	0.927564	within	VC	conv2
sub04	0.909615	within	VC	conv3
sub04	0.90641	within	VC	conv4
sub04	0.894872	within	VC	conv5
sub04	0.857051	within	VC	fc6
sub04	0.815385	within	VC	fc7
sub04	0.75	within	VC	fc8
sub05	0.725641	within	VC	conv1
sub05	0.914744	within	VC	conv2
sub05	0.9	within	VC	conv3
sub05	0.892949	within	VC	conv4
sub05	0.872436	within	VC	conv5
sub05	0.810897	within	VC	fc6
sub05	0.775641	within	VC	fc7
sub05	0.689103	within	VC	fc8

## Sheet: dnn_brain_loss
Source	Target	Identification accuracy	Method	ROI	Layer
sub01	sub02	0.65	brain_loss	VC	conv1
sub01	sub02	0.902564	brain_loss	VC	conv2
sub01	sub02	0.889744	brain_loss	VC	conv3
sub01	sub02	0.882692	brain_loss	VC	conv4
sub01	sub02	0.857051	brain_loss	VC	conv5
sub01	sub02	0.761538	brain_loss	VC	fc6
sub01	sub02	0.726282	brain_loss	VC	fc7
sub01	sub02	0.684615	brain_loss	VC	fc8
sub01	sub03	0.734615	brain_loss	VC	conv1
sub01	sub03	0.921154	brain_loss	VC	conv2
sub01	sub03	0.9	brain_loss	VC	conv3
sub01	sub03	0.878846	brain_loss	VC	conv4
sub01	sub03	0.866667	brain_loss	VC	conv5
sub01	sub03	0.769231	brain_loss	VC	fc6
sub01	sub03	0.758333	brain_loss	VC	fc7
sub01	sub03	0.701923	brain_loss	VC	fc8
sub01	sub04	0.714103	brain_loss	VC	conv1
sub01	sub04	0.912821	brain_loss	VC	conv2
sub01	sub04	0.896154	brain_loss	VC	conv3
sub01	sub04	0.867308	brain_loss	VC	conv4
sub01	sub04	0.880128	brain_loss	VC	conv5
sub01	sub04	0.783974	brain_loss	VC	fc6
sub01	sub04	0.739744	brain_loss	VC	fc7
sub01	sub04	0.686538	brain_loss	VC	fc8
sub01	sub05	0.679487	brain_loss	VC	conv1
sub01	sub05	0.872436	brain_loss	VC	conv2
sub01	sub05	0.873718	brain_loss	VC	conv3
sub01	sub05	0.866026	brain_loss	VC	conv4
sub01	sub05	0.837179	brain_loss	VC	conv5
sub01	sub05	0.729487	brain_loss	VC	fc6
sub01	sub05	0.729487	brain_loss	VC	fc7
sub01	sub05	0.662179	brain_loss	VC	fc8
sub02	sub01	0.828846	brain_loss	VC	conv1
sub02	sub01	0.929487	brain_loss	VC	conv2
sub02	sub01	0.916026	brain_loss	VC	conv3
sub02	sub01	0.910897	brain_loss	VC	conv4
sub02	sub01	0.900641	brain_loss	VC	conv5
sub02	sub01	0.828205	brain_loss	VC	fc6
sub02	sub01	0.796154	brain_loss	VC	fc7
sub02	sub01	0.741667	brain_loss	VC	fc8
sub02	sub03	0.777564	brain_loss	VC	conv1
sub02	sub03	0.907692	brain_loss	VC	conv2
sub02	sub03	0.892949	brain_loss	VC	conv3
sub02	sub03	0.889103	brain_loss	VC	conv4
sub02	sub03	0.892949	brain_loss	VC	conv5
sub02	sub03	0.814103	brain_loss	VC	fc6
sub02	sub03	0.762179	brain_loss	VC	fc7
sub02	sub03	0.721795	brain_loss	VC	fc8
sub02	sub04	0.785256	brain_loss	VC	conv1
sub02	sub04	0.920513	brain_loss	VC	conv2
sub02	sub04	0.90641	brain_loss	VC	conv3
sub02	sub04	0.898718	brain_loss	VC	conv4
sub02	sub04	0.904487	brain_loss	VC	conv5
sub02	sub04	0.863462	brain_loss	VC	fc6
sub02	sub04	0.792308	brain_loss	VC	fc7
sub02	sub04	0.740385	brain_loss	VC	fc8
sub02	sub05	0.807692	brain_loss	VC	conv1
sub02	sub05	0.915385	brain_loss	VC	conv2
sub02	sub05	0.919231	brain_loss	VC	conv3
sub02	sub05	0.900641	brain_loss	VC	conv4
sub02	sub05	0.889744	brain_loss	VC	conv5
sub02	sub05	0.842949	brain_loss	VC	fc6
sub02	sub05	0.796795	brain_loss	VC	fc7
sub02	sub05	0.728205	brain_loss	VC	fc8
sub03	sub01	0.730128	brain_loss	VC	conv1
sub03	sub01	0.914103	brain_loss	VC	conv2
sub03	sub01	0.901923	brain_loss	VC	conv3
sub03	sub01	0.889744	brain_loss	VC	conv4
sub03	sub01	0.882051	brain_loss	VC	conv5
sub03	sub01	0.803205	brain_loss	VC	fc6
sub03	sub01	0.755769	brain_loss	VC	fc7
sub03	sub01	0.703205	brain_loss	VC	fc8
sub03	sub02	0.726282	brain_loss	VC	conv1
sub03	sub02	0.933333	brain_loss	VC	conv2
sub03	sub02	0.913462	brain_loss	VC	conv3
sub03	sub02	0.886538	brain_loss	VC	conv4
sub03	sub02	0.867949	brain_loss	VC	conv5
sub03	sub02	0.771154	brain_loss	VC	fc6
sub03	sub02	0.739744	brain_loss	VC	fc7
sub03	sub02	0.66859	brain_loss	VC	fc8
sub03	sub04	0.735897	brain_loss	VC	conv1
sub03	sub04	0.920513	brain_loss	VC	conv2
sub03	sub04	0.897436	brain_loss	VC	conv3
sub03	sub04	0.876923	brain_loss	VC	conv4
sub03	sub04	0.875641	brain_loss	VC	conv5
sub03	sub04	0.782051	brain_loss	VC	fc6
sub03	sub04	0.764103	brain_loss	VC	fc7
sub03	sub04	0.678205	brain_loss	VC	fc8
sub03	sub05	0.769231	brain_loss	VC	conv1
sub03	sub05	0.90641	brain_loss	VC	conv2
sub03	sub05	0.891026	brain_loss	VC	conv3
sub03	sub05	0.880128	brain_loss	VC	conv4
sub03	sub05	0.873077	brain_loss	VC	conv5
sub03	sub05	0.790385	brain_loss	VC	fc6
sub03	sub05	0.746795	brain_loss	VC	fc7
sub03	sub05	0.66859	brain_loss	VC	fc8
sub04	sub01	0.721154	brain_loss	VC	conv1
sub04	sub01	0.912821	brain_loss	VC	conv2
sub04	sub01	0.900641	brain_loss	VC	conv3
sub04	sub01	0.894872	brain_loss	VC	conv4
sub04	sub01	0.878846	brain_loss	VC	conv5
sub04	sub01	0.799359	brain_loss	VC	fc6
sub04	sub01	0.769872	brain_loss	VC	fc7
sub04	sub01	0.701282	brain_loss	VC	fc8
sub04	sub02	0.691026	brain_loss	VC	conv1
sub04	sub02	0.905128	brain_loss	VC	conv2
sub04	sub02	0.9	brain_loss	VC	conv3
sub04	sub02	0.888462	brain_loss	VC	conv4
sub04	sub02	0.878205	brain_loss	VC	conv5
sub04	sub02	0.826282	brain_loss	VC	fc6
sub04	sub02	0.809615	brain_loss	VC	fc7
sub04	sub02	0.733974	brain_loss	VC	fc8
sub04	sub03	0.746154	brain_loss	VC	conv1
sub04	sub03	0.917308	brain_loss	VC	conv2
sub04	sub03	0.900641	brain_loss	VC	conv3
sub04	sub03	0.885256	brain_loss	VC	conv4
sub04	sub03	0.887821	brain_loss	VC	conv5
sub04	sub03	0.810897	brain_loss	VC	fc6
sub04	sub03	0.776282	brain_loss	VC	fc7
sub04	sub03	0.708333	brain_loss	VC	fc8
sub04	sub05	0.735256	brain_loss	VC	conv1
sub04	sub05	0.907692	brain_loss	VC	conv2
sub04	sub05	0.901923	brain_loss	VC	conv3
sub04	sub05	0.889744	brain_loss	VC	conv4
sub04	sub05	0.882692	brain_loss	VC	conv5
sub04	sub05	0.812179	brain_loss	VC	fc6
sub04	sub05	0.773718	brain_loss	VC	fc7
sub04	sub05	0.682692	brain_loss	VC	fc8
sub05	sub01	0.658333	brain_loss	VC	conv1
sub05	sub01	0.864744	brain_loss	VC	conv2
sub05	sub01	0.877564	brain_loss	VC	conv3
sub05	sub01	0.878846	brain_loss	VC	conv4
sub05	sub01	0.872436	brain_loss	VC	conv5
sub05	sub01	0.846154	brain_loss	VC	fc6
sub05	sub01	0.776282	brain_loss	VC	fc7
sub05	sub01	0.682051	brain_loss	VC	fc8
sub05	sub02	0.652564	brain_loss	VC	conv1
sub05	sub02	0.883974	brain_loss	VC	conv2
sub05	sub02	0.884615	brain_loss	VC	conv3
sub05	sub02	0.883974	brain_loss	VC	conv4
sub05	sub02	0.860897	brain_loss	VC	conv5
sub05	sub02	0.823718	brain_loss	VC	fc6
sub05	sub02	0.754487	brain_loss	VC	fc7
sub05	sub02	0.692308	brain_loss	VC	fc8
sub05	sub03	0.712821	brain_loss	VC	conv1
sub05	sub03	0.886538	brain_loss	VC	conv2
sub05	sub03	0.89359	brain_loss	VC	conv3
sub05	sub03	0.885897	brain_loss	VC	conv4
sub05	sub03	0.870513	brain_loss	VC	conv5
sub05	sub03	0.8	brain_loss	VC	fc6
sub05	sub03	0.750641	brain_loss	VC	fc7
sub05	sub03	0.696154	brain_loss	VC	fc8
sub05	sub04	0.659615	brain_loss	VC	conv1
sub05	sub04	0.889103	brain_loss	VC	conv2
sub05	sub04	0.891026	brain_loss	VC	conv3
sub05	sub04	0.889744	brain_loss	VC	conv4
sub05	sub04	0.871154	brain_loss	VC	conv5
sub05	sub04	0.862179	brain_loss	VC	fc6
sub05	sub04	0.817308	brain_loss	VC	fc7
sub05	sub04	0.677564	brain_loss	VC	fc8

## Sheet: dnn_content_loss
Source	Target	Identification accuracy	Method	ROI	Layer
sub01	sub02	0.734615	content_loss	VC	conv1
sub01	sub02	0.907692	content_loss	VC	conv2
sub01	sub02	0.901282	content_loss	VC	conv3
sub01	sub02	0.886538	content_loss	VC	conv4
sub01	sub02	0.878205	content_loss	VC	conv5
sub01	sub02	0.79359	content_loss	VC	fc6
sub01	sub02	0.751923	content_loss	VC	fc7
sub01	sub02	0.679487	content_loss	VC	fc8
sub01	sub03	0.749359	content_loss	VC	conv1
sub01	sub03	0.921154	content_loss	VC	conv2
sub01	sub03	0.903846	content_loss	VC	conv3
sub01	sub03	0.885256	content_loss	VC	conv4
sub01	sub03	0.875641	content_loss	VC	conv5
sub01	sub03	0.80641	content_loss	VC	fc6
sub01	sub03	0.775	content_loss	VC	fc7
sub01	sub03	0.709615	content_loss	VC	fc8
sub01	sub04	0.735897	content_loss	VC	conv1
sub01	sub04	0.910256	content_loss	VC	conv2
sub01	sub04	0.911538	content_loss	VC	conv3
sub01	sub04	0.894231	content_loss	VC	conv4
sub01	sub04	0.877564	content_loss	VC	conv5
sub01	sub04	0.814103	content_loss	VC	fc6
sub01	sub04	0.766026	content_loss	VC	fc7
sub01	sub04	0.683974	content_loss	VC	fc8
sub01	sub05	0.736538	content_loss	VC	conv1
sub01	sub05	0.916026	content_loss	VC	conv2
sub01	sub05	0.89359	content_loss	VC	conv3
sub01	sub05	0.879487	content_loss	VC	conv4
sub01	sub05	0.86859	content_loss	VC	conv5
sub01	sub05	0.76859	content_loss	VC	fc6
sub01	sub05	0.737821	content_loss	VC	fc7
sub01	sub05	0.673718	content_loss	VC	fc8
sub02	sub01	0.794231	content_loss	VC	conv1
sub02	sub01	0.93141	content_loss	VC	conv2
sub02	sub01	0.922436	content_loss	VC	conv3
sub02	sub01	0.905128	content_loss	VC	conv4
sub02	sub01	0.903205	content_loss	VC	conv5
sub02	sub01	0.85	content_loss	VC	fc6
sub02	sub01	0.814103	content_loss	VC	fc7
sub02	sub01	0.721154	content_loss	VC	fc8
sub02	sub03	0.805769	content_loss	VC	conv1
sub02	sub03	0.935256	content_loss	VC	conv2
sub02	sub03	0.916026	content_loss	VC	conv3
sub02	sub03	0.898077	content_loss	VC	conv4
sub02	sub03	0.892308	content_loss	VC	conv5
sub02	sub03	0.819231	content_loss	VC	fc6
sub02	sub03	0.789744	content_loss	VC	fc7
sub02	sub03	0.701923	content_loss	VC	fc8
sub02	sub04	0.817308	content_loss	VC	conv1
sub02	sub04	0.938462	content_loss	VC	conv2
sub02	sub04	0.917949	content_loss	VC	conv3
sub02	sub04	0.896154	content_loss	VC	conv4
sub02	sub04	0.882051	content_loss	VC	conv5
sub02	sub04	0.846154	content_loss	VC	fc6
sub02	sub04	0.800641	content_loss	VC	fc7
sub02	sub04	0.7	content_loss	VC	fc8
sub02	sub05	0.773718	content_loss	VC	conv1
sub02	sub05	0.916667	content_loss	VC	conv2
sub02	sub05	0.907692	content_loss	VC	conv3
sub02	sub05	0.900641	content_loss	VC	conv4
sub02	sub05	0.883333	content_loss	VC	conv5
sub02	sub05	0.805769	content_loss	VC	fc6
sub02	sub05	0.773077	content_loss	VC	fc7
sub02	sub05	0.717308	content_loss	VC	fc8
sub03	sub01	0.759615	content_loss	VC	conv1
sub03	sub01	0.921795	content_loss	VC	conv2
sub03	sub01	0.904487	content_loss	VC	conv3
sub03	sub01	0.874359	content_loss	VC	conv4
sub03	sub01	0.858974	content_loss	VC	conv5
sub03	sub01	0.787821	content_loss	VC	fc6
sub03	sub01	0.74359	content_loss	VC	fc7
sub03	sub01	0.648718	content_loss	VC	fc8
sub03	sub02	0.744872	content_loss	VC	conv1
sub03	sub02	0.930128	content_loss	VC	conv2
sub03	sub02	0.896154	content_loss	VC	conv3
sub03	sub02	0.873077	content_loss	VC	conv4
sub03	sub02	0.864744	content_loss	VC	conv5
sub03	sub02	0.78141	content_loss	VC	fc6
sub03	sub02	0.727564	content_loss	VC	fc7
sub03	sub02	0.667308	content_loss	VC	fc8
sub03	sub04	0.733974	content_loss	VC	conv1
sub03	sub04	0.917308	content_loss	VC	conv2
sub03	sub04	0.903846	content_loss	VC	conv3
sub03	sub04	0.891667	content_loss	VC	conv4
sub03	sub04	0.880769	content_loss	VC	conv5
sub03	sub04	0.783974	content_loss	VC	fc6
sub03	sub04	0.748718	content_loss	VC	fc7
sub03	sub04	0.675641	content_loss	VC	fc8
sub03	sub05	0.746154	content_loss	VC	conv1
sub03	sub05	0.924359	content_loss	VC	conv2
sub03	sub05	0.902564	content_loss	VC	conv3
sub03	sub05	0.885256	content_loss	VC	conv4
sub03	sub05	0.869231	content_loss	VC	conv5
sub03	sub05	0.777564	content_loss	VC	fc6
sub03	sub05	0.738462	content_loss	VC	fc7
sub03	sub05	0.623718	content_loss	VC	fc8
sub04	sub01	0.770513	content_loss	VC	conv1
sub04	sub01	0.923718	content_loss	VC	conv2
sub04	sub01	0.905128	content_loss	VC	conv3
sub04	sub01	0.89359	content_loss	VC	conv4
sub04	sub01	0.876282	content_loss	VC	conv5
sub04	sub01	0.808333	content_loss	VC	fc6
sub04	sub01	0.778205	content_loss	VC	fc7
sub04	sub01	0.712821	content_loss	VC	fc8
sub04	sub02	0.776923	content_loss	VC	conv1
sub04	sub02	0.928205	content_loss	VC	conv2
sub04	sub02	0.920513	content_loss	VC	conv3
sub04	sub02	0.9	content_loss	VC	conv4
sub04	sub02	0.901282	content_loss	VC	conv5
sub04	sub02	0.850641	content_loss	VC	fc6
sub04	sub02	0.794231	content_loss	VC	fc7
sub04	sub02	0.713462	content_loss	VC	fc8
sub04	sub03	0.739744	content_loss	VC	conv1
sub04	sub03	0.912821	content_loss	VC	conv2
sub04	sub03	0.898718	content_loss	VC	conv3
sub04	sub03	0.885897	content_loss	VC	conv4
sub04	sub03	0.882051	content_loss	VC	conv5
sub04	sub03	0.800641	content_loss	VC	fc6
sub04	sub03	0.760897	content_loss	VC	fc7
sub04	sub03	0.703846	content_loss	VC	fc8
sub04	sub05	0.770513	content_loss	VC	conv1
sub04	sub05	0.926282	content_loss	VC	conv2
sub04	sub05	0.907692	content_loss	VC	conv3
sub04	sub05	0.89359	content_loss	VC	conv4
sub04	sub05	0.891667	content_loss	VC	conv5
sub04	sub05	0.834615	content_loss	VC	fc6
sub04	sub05	0.776282	content_loss	VC	fc7
sub04	sub05	0.721154	content_loss	VC	fc8
sub05	sub01	0.64359	content_loss	VC	conv1
sub05	sub01	0.867308	content_loss	VC	conv2
sub05	sub01	0.886538	content_loss	VC	conv3
sub05	sub01	0.866026	content_loss	VC	conv4
sub05	sub01	0.855769	content_loss	VC	conv5
sub05	sub01	0.772436	content_loss	VC	fc6
sub05	sub01	0.712179	content_loss	VC	fc7
sub05	sub01	0.684615	content_loss	VC	fc8
sub05	sub02	0.638462	content_loss	VC	conv1
sub05	sub02	0.884615	content_loss	VC	conv2
sub05	sub02	0.882692	content_loss	VC	conv3
sub05	sub02	0.873718	content_loss	VC	conv4
sub05	sub02	0.878205	content_loss	VC	conv5
sub05	sub02	0.76859	content_loss	VC	fc6
sub05	sub02	0.739744	content_loss	VC	fc7
sub05	sub02	0.673077	content_loss	VC	fc8
sub05	sub03	0.703205	content_loss	VC	conv1
sub05	sub03	0.891667	content_loss	VC	conv2
sub05	sub03	0.886538	content_loss	VC	conv3
sub05	sub03	0.877564	content_loss	VC	conv4
sub05	sub03	0.876923	content_loss	VC	conv5
sub05	sub03	0.785256	content_loss	VC	fc6
sub05	sub03	0.748718	content_loss	VC	fc7
sub05	sub03	0.697436	content_loss	VC	fc8
sub05	sub04	0.641667	content_loss	VC	conv1
sub05	sub04	0.89359	content_loss	VC	conv2
sub05	sub04	0.871154	content_loss	VC	conv3
sub05	sub04	0.871795	content_loss	VC	conv4
sub05	sub04	0.869231	content_loss	VC	conv5
sub05	sub04	0.797436	content_loss	VC	fc6
sub05	sub04	0.744872	content_loss	VC	fc7
sub05	sub04	0.682051	content_loss	VC	fc8

## Sheet: pixel_within
Subject	Identification accuracy	Method	ROI
sub01	0.702564	within	VC
sub02	0.666667	within	VC
sub03	0.694231	within	VC
sub04	0.719231	within	VC
sub05	0.634615	within	VC

## Sheet: pixel_brain_loss
Source	Target	Identification accuracy	Method	ROI
sub01	sub02	0.661538	brain_loss	VC
sub01	sub03	0.705128	brain_loss	VC
sub01	sub04	0.683333	brain_loss	VC
sub01	sub05	0.630769	brain_loss	VC
sub02	sub01	0.707051	brain_loss	VC
sub02	sub03	0.664103	brain_loss	VC
sub02	sub04	0.704487	brain_loss	VC
sub02	sub05	0.710897	brain_loss	VC
sub03	sub01	0.707692	brain_loss	VC
sub03	sub02	0.678205	brain_loss	VC
sub03	sub04	0.666026	brain_loss	VC
sub03	sub05	0.689744	brain_loss	VC
sub04	sub01	0.698077	brain_loss	VC
sub04	sub02	0.680769	brain_loss	VC
sub04	sub03	0.698718	brain_loss	VC
sub04	sub05	0.678205	brain_loss	VC
sub05	sub01	0.612179	brain_loss	VC
sub05	sub02	0.658974	brain_loss	VC
sub05	sub03	0.674359	brain_loss	VC
sub05	sub04	0.612821	brain_loss	VC

## Sheet: pixel_content_loss
Source	Target	Identification accuracy	Method	ROI
sub01	sub02	0.730128	content_loss	VC
sub01	sub03	0.714744	content_loss	VC
sub01	sub04	0.688462	content_loss	VC
sub01	sub05	0.716026	content_loss	VC
sub02	sub01	0.737821	content_loss	VC
sub02	sub03	0.755769	content_loss	VC
sub02	sub04	0.726923	content_loss	VC
sub02	sub05	0.742308	content_loss	VC
sub03	sub01	0.739744	content_loss	VC
sub03	sub02	0.734615	content_loss	VC
sub03	sub04	0.705769	content_loss	VC
sub03	sub05	0.757051	content_loss	VC
sub04	sub01	0.749359	content_loss	VC
sub04	sub02	0.728846	content_loss	VC
sub04	sub03	0.728205	content_loss	VC
sub04	sub05	0.785897	content_loss	VC
sub05	sub01	0.630128	content_loss	VC
sub05	sub02	0.616667	content_loss	VC
sub05	sub03	0.624359	content_loss	VC
sub05	sub04	0.621795	content_loss	VC
