# Supplementary material for: Inter-individual and inter-site neural code conversion without shared stimuli
Source: Nat Comput Sci. 2025 Jul 11;5(7):534–46. doi: 10.1038/s43588-025-00826-5 (PMC12286860; doi:10.1038/s43588-025-00826-5)
Supplement: Supplementary file 6 — Source Data Fig. 4. [file 43588_2025_826_MOESM6_ESM.zip]

Archive with 4 entries (3 files):
- SourceData_Fig4/
- SourceData_Fig4/Figure4d.xlsx
- SourceData_Fig4/Figure4e.xlsx
- SourceData_Fig4/Figure4f.xlsx
