# Supplementary material for: Inter-individual and inter-site neural code conversion without shared stimuli
Source: Nat Comput Sci. 2025 Jul 11;5(7):534–46. doi: 10.1038/s43588-025-00826-5 (PMC12286860; doi:10.1038/s43588-025-00826-5)
Supplement: Supplementary file 6 — Source Data Fig. 4. [file 43588_2025_826_MOESM6_ESM.zip › SourceData_Fig4/Figure4d.xlsx]

## Sheet: dnn_within
Subject	Identification accuracy	Method	ROI	Layer
sub01	0.803265	within	VC	conv1
sub01	0.98449	within	VC	conv2
sub01	0.998776	within	VC	conv3
sub01	0.998776	within	VC	conv4
sub01	0.996735	within	VC	conv5
sub01	0.981224	within	VC	fc6
sub01	0.973061	within	VC	fc7
sub01	0.945714	within	VC	fc8
sub02	0.803265	within	VC	conv1
sub02	0.988163	within	VC	conv2
sub02	0.997143	within	VC	conv3
sub02	0.998776	within	VC	conv4
sub02	0.995918	within	VC	conv5
sub02	0.97551	within	VC	fc6
sub02	0.969388	within	VC	fc7
sub02	0.94898	within	VC	fc8
sub03	0.833878	within	VC	conv1
sub03	0.984082	within	VC	conv2
sub03	0.997959	within	VC	conv3
sub03	0.998367	within	VC	conv4
sub03	0.998367	within	VC	conv5
sub03	0.983673	within	VC	fc6
sub03	0.976327	within	VC	fc7
sub03	0.951837	within	VC	fc8
sub04	0.804082	within	VC	conv1
sub04	0.987755	within	VC	conv2
sub04	0.997959	within	VC	conv3
sub04	0.996735	within	VC	conv4
sub04	0.998776	within	VC	conv5
sub04	0.987755	within	VC	fc6
sub04	0.981633	within	VC	fc7
sub04	0.959184	within	VC	fc8
sub05	0.755102	within	VC	conv1
sub05	0.959592	within	VC	conv2
sub05	0.990204	within	VC	conv3
sub05	0.985306	within	VC	conv4
sub05	0.98449	within	VC	conv5
sub05	0.965306	within	VC	fc6
sub05	0.954286	within	VC	fc7
sub05	0.932653	within	VC	fc8

## Sheet: dnn_things_decoder
Source	Target	Identification accuracy	Method	ROI	Layer
sub01	sub01	0.759592	things_decoder	VC	conv1
sub01	sub01	0.967347	things_decoder	VC	conv2
sub01	sub01	0.987755	things_decoder	VC	conv3
sub01	sub01	0.989796	things_decoder	VC	conv4
sub01	sub01	0.991837	things_decoder	VC	conv5
sub01	sub01	0.973469	things_decoder	VC	fc6
sub01	sub01	0.962449	things_decoder	VC	fc7
sub01	sub01	0.941633	things_decoder	VC	fc8
sub01	sub02	0.776735	things_decoder	VC	conv1
sub01	sub02	0.975102	things_decoder	VC	conv2
sub01	sub02	0.99102	things_decoder	VC	conv3
sub01	sub02	0.993878	things_decoder	VC	conv4
sub01	sub02	0.994694	things_decoder	VC	conv5
sub01	sub02	0.978367	things_decoder	VC	fc6
sub01	sub02	0.96	things_decoder	VC	fc7
sub01	sub02	0.942041	things_decoder	VC	fc8
sub01	sub03	0.754286	things_decoder	VC	conv1
sub01	sub03	0.965306	things_decoder	VC	conv2
sub01	sub03	0.992245	things_decoder	VC	conv3
sub01	sub03	0.990612	things_decoder	VC	conv4
sub01	sub03	0.991429	things_decoder	VC	conv5
sub01	sub03	0.974694	things_decoder	VC	fc6
sub01	sub03	0.960816	things_decoder	VC	fc7
sub01	sub03	0.944898	things_decoder	VC	fc8
sub02	sub01	0.830612	things_decoder	VC	conv1
sub02	sub01	0.955102	things_decoder	VC	conv2
sub02	sub01	0.989796	things_decoder	VC	conv3
sub02	sub01	0.98449	things_decoder	VC	conv4
sub02	sub01	0.988163	things_decoder	VC	conv5
sub02	sub01	0.981633	things_decoder	VC	fc6
sub02	sub01	0.965714	things_decoder	VC	fc7
sub02	sub01	0.954286	things_decoder	VC	fc8
sub02	sub02	0.789796	things_decoder	VC	conv1
sub02	sub02	0.954286	things_decoder	VC	conv2
sub02	sub02	0.98898	things_decoder	VC	conv3
sub02	sub02	0.985714	things_decoder	VC	conv4
sub02	sub02	0.98898	things_decoder	VC	conv5
sub02	sub02	0.98	things_decoder	VC	fc6
sub02	sub02	0.970204	things_decoder	VC	fc7
sub02	sub02	0.956735	things_decoder	VC	fc8
sub02	sub03	0.813469	things_decoder	VC	conv1
sub02	sub03	0.957551	things_decoder	VC	conv2
sub02	sub03	0.987755	things_decoder	VC	conv3
sub02	sub03	0.982041	things_decoder	VC	conv4
sub02	sub03	0.982041	things_decoder	VC	conv5
sub02	sub03	0.976735	things_decoder	VC	fc6
sub02	sub03	0.962857	things_decoder	VC	fc7
sub02	sub03	0.951429	things_decoder	VC	fc8
sub03	sub01	0.757959	things_decoder	VC	conv1
sub03	sub01	0.923265	things_decoder	VC	conv2
sub03	sub01	0.985714	things_decoder	VC	conv3
sub03	sub01	0.985306	things_decoder	VC	conv4
sub03	sub01	0.986531	things_decoder	VC	conv5
sub03	sub01	0.971837	things_decoder	VC	fc6
sub03	sub01	0.954286	things_decoder	VC	fc7
sub03	sub01	0.943265	things_decoder	VC	fc8
sub03	sub02	0.76	things_decoder	VC	conv1
sub03	sub02	0.926122	things_decoder	VC	conv2
sub03	sub02	0.986531	things_decoder	VC	conv3
sub03	sub02	0.984898	things_decoder	VC	conv4
sub03	sub02	0.988163	things_decoder	VC	conv5
sub03	sub02	0.974286	things_decoder	VC	fc6
sub03	sub02	0.97102	things_decoder	VC	fc7
sub03	sub02	0.950612	things_decoder	VC	fc8
sub03	sub03	0.756735	things_decoder	VC	conv1
sub03	sub03	0.925306	things_decoder	VC	conv2
sub03	sub03	0.986122	things_decoder	VC	conv3
sub03	sub03	0.984898	things_decoder	VC	conv4
sub03	sub03	0.986531	things_decoder	VC	conv5
sub03	sub03	0.971837	things_decoder	VC	fc6
sub03	sub03	0.966122	things_decoder	VC	fc7
sub03	sub03	0.956327	things_decoder	VC	fc8
sub04	sub01	0.761224	things_decoder	VC	conv1
sub04	sub01	0.964898	things_decoder	VC	conv2
sub04	sub01	0.991837	things_decoder	VC	conv3
sub04	sub01	0.990204	things_decoder	VC	conv4
sub04	sub01	0.994286	things_decoder	VC	conv5
sub04	sub01	0.979592	things_decoder	VC	fc6
sub04	sub01	0.972653	things_decoder	VC	fc7
sub04	sub01	0.958367	things_decoder	VC	fc8
sub04	sub02	0.77102	things_decoder	VC	conv1
sub04	sub02	0.953061	things_decoder	VC	conv2
sub04	sub02	0.991837	things_decoder	VC	conv3
sub04	sub02	0.98898	things_decoder	VC	conv4
sub04	sub02	0.992653	things_decoder	VC	conv5
sub04	sub02	0.978367	things_decoder	VC	fc6
sub04	sub02	0.965306	things_decoder	VC	fc7
sub04	sub02	0.957143	things_decoder	VC	fc8
sub04	sub03	0.748163	things_decoder	VC	conv1
sub04	sub03	0.949388	things_decoder	VC	conv2
sub04	sub03	0.990612	things_decoder	VC	conv3
sub04	sub03	0.989388	things_decoder	VC	conv4
sub04	sub03	0.990612	things_decoder	VC	conv5
sub04	sub03	0.978367	things_decoder	VC	fc6
sub04	sub03	0.971429	things_decoder	VC	fc7
sub04	sub03	0.96	things_decoder	VC	fc8
sub05	sub01	0.719592	things_decoder	VC	conv1
sub05	sub01	0.924898	things_decoder	VC	conv2
sub05	sub01	0.977959	things_decoder	VC	conv3
sub05	sub01	0.967347	things_decoder	VC	conv4
sub05	sub01	0.966939	things_decoder	VC	conv5
sub05	sub01	0.958776	things_decoder	VC	fc6
sub05	sub01	0.953878	things_decoder	VC	fc7
sub05	sub01	0.929796	things_decoder	VC	fc8
sub05	sub02	0.731837	things_decoder	VC	conv1
sub05	sub02	0.922041	things_decoder	VC	conv2
sub05	sub02	0.975102	things_decoder	VC	conv3
sub05	sub02	0.966531	things_decoder	VC	conv4
sub05	sub02	0.963673	things_decoder	VC	conv5
sub05	sub02	0.945306	things_decoder	VC	fc6
sub05	sub02	0.943673	things_decoder	VC	fc7
sub05	sub02	0.913469	things_decoder	VC	fc8
sub05	sub03	0.707755	things_decoder	VC	conv1
sub05	sub03	0.906531	things_decoder	VC	conv2
sub05	sub03	0.966939	things_decoder	VC	conv3
sub05	sub03	0.96	things_decoder	VC	conv4
sub05	sub03	0.96449	things_decoder	VC	conv5
sub05	sub03	0.956735	things_decoder	VC	fc6
sub05	sub03	0.948163	things_decoder	VC	fc7
sub05	sub03	0.931837	things_decoder	VC	fc8

## Sheet: dnn_nsd_decoder
Source	Target	Identification accuracy	Method	ROI	Layer
sub01	sub01	0.802041	nsd_decoder	VC	conv1
sub01	sub01	0.975102	nsd_decoder	VC	conv2
sub01	sub01	0.991837	nsd_decoder	VC	conv3
sub01	sub01	0.991429	nsd_decoder	VC	conv4
sub01	sub01	0.990612	nsd_decoder	VC	conv5
sub01	sub01	0.972653	nsd_decoder	VC	fc6
sub01	sub01	0.948163	nsd_decoder	VC	fc7
sub01	sub01	0.931837	nsd_decoder	VC	fc8
sub01	sub02	0.805306	nsd_decoder	VC	conv1
sub01	sub02	0.978367	nsd_decoder	VC	conv2
sub01	sub02	0.992653	nsd_decoder	VC	conv3
sub01	sub02	0.994694	nsd_decoder	VC	conv4
sub01	sub02	0.992653	nsd_decoder	VC	conv5
sub01	sub02	0.970204	nsd_decoder	VC	fc6
sub01	sub02	0.960408	nsd_decoder	VC	fc7
sub01	sub02	0.93551	nsd_decoder	VC	fc8
sub01	sub05	0.791429	nsd_decoder	VC	conv1
sub01	sub05	0.971429	nsd_decoder	VC	conv2
sub01	sub05	0.989796	nsd_decoder	VC	conv3
sub01	sub05	0.98898	nsd_decoder	VC	conv4
sub01	sub05	0.988571	nsd_decoder	VC	conv5
sub01	sub05	0.966531	nsd_decoder	VC	fc6
sub01	sub05	0.948571	nsd_decoder	VC	fc7
sub01	sub05	0.915102	nsd_decoder	VC	fc8
sub01	sub07	0.80449	nsd_decoder	VC	conv1
sub01	sub07	0.977551	nsd_decoder	VC	conv2
sub01	sub07	0.990204	nsd_decoder	VC	conv3
sub01	sub07	0.992245	nsd_decoder	VC	conv4
sub01	sub07	0.992653	nsd_decoder	VC	conv5
sub01	sub07	0.973061	nsd_decoder	VC	fc6
sub01	sub07	0.962041	nsd_decoder	VC	fc7
sub01	sub07	0.936327	nsd_decoder	VC	fc8
sub02	sub01	0.809388	nsd_decoder	VC	conv1
sub02	sub01	0.975102	nsd_decoder	VC	conv2
sub02	sub01	0.995918	nsd_decoder	VC	conv3
sub02	sub01	0.990204	nsd_decoder	VC	conv4
sub02	sub01	0.989388	nsd_decoder	VC	conv5
sub02	sub01	0.979184	nsd_decoder	VC	fc6
sub02	sub01	0.964082	nsd_decoder	VC	fc7
sub02	sub01	0.953878	nsd_decoder	VC	fc8
sub02	sub02	0.824898	nsd_decoder	VC	conv1
sub02	sub02	0.96898	nsd_decoder	VC	conv2
sub02	sub02	0.989796	nsd_decoder	VC	conv3
sub02	sub02	0.986939	nsd_decoder	VC	conv4
sub02	sub02	0.989388	nsd_decoder	VC	conv5
sub02	sub02	0.97551	nsd_decoder	VC	fc6
sub02	sub02	0.966939	nsd_decoder	VC	fc7
sub02	sub02	0.947347	nsd_decoder	VC	fc8
sub02	sub05	0.806531	nsd_decoder	VC	conv1
sub02	sub05	0.956735	nsd_decoder	VC	conv2
sub02	sub05	0.985306	nsd_decoder	VC	conv3
sub02	sub05	0.982449	nsd_decoder	VC	conv4
sub02	sub05	0.983673	nsd_decoder	VC	conv5
sub02	sub05	0.974286	nsd_decoder	VC	fc6
sub02	sub05	0.959592	nsd_decoder	VC	fc7
sub02	sub05	0.92449	nsd_decoder	VC	fc8
sub02	sub07	0.83102	nsd_decoder	VC	conv1
sub02	sub07	0.974694	nsd_decoder	VC	conv2
sub02	sub07	0.993061	nsd_decoder	VC	conv3
sub02	sub07	0.986531	nsd_decoder	VC	conv4
sub02	sub07	0.990204	nsd_decoder	VC	conv5
sub02	sub07	0.973061	nsd_decoder	VC	fc6
sub02	sub07	0.956735	nsd_decoder	VC	fc7
sub02	sub07	0.944898	nsd_decoder	VC	fc8
sub03	sub01	0.770612	nsd_decoder	VC	conv1
sub03	sub01	0.954694	nsd_decoder	VC	conv2
sub03	sub01	0.991429	nsd_decoder	VC	conv3
sub03	sub01	0.990204	nsd_decoder	VC	conv4
sub03	sub01	0.992245	nsd_decoder	VC	conv5
sub03	sub01	0.973061	nsd_decoder	VC	fc6
sub03	sub01	0.962041	nsd_decoder	VC	fc7
sub03	sub01	0.940816	nsd_decoder	VC	fc8
sub03	sub02	0.788163	nsd_decoder	VC	conv1
sub03	sub02	0.955102	nsd_decoder	VC	conv2
sub03	sub02	0.99102	nsd_decoder	VC	conv3
sub03	sub02	0.987347	nsd_decoder	VC	conv4
sub03	sub02	0.985306	nsd_decoder	VC	conv5
sub03	sub02	0.966122	nsd_decoder	VC	fc6
sub03	sub02	0.962857	nsd_decoder	VC	fc7
sub03	sub02	0.937551	nsd_decoder	VC	fc8
sub03	sub05	0.754694	nsd_decoder	VC	conv1
sub03	sub05	0.938776	nsd_decoder	VC	conv2
sub03	sub05	0.985714	nsd_decoder	VC	conv3
sub03	sub05	0.98449	nsd_decoder	VC	conv4
sub03	sub05	0.984898	nsd_decoder	VC	conv5
sub03	sub05	0.966939	nsd_decoder	VC	fc6
sub03	sub05	0.954286	nsd_decoder	VC	fc7
sub03	sub05	0.942449	nsd_decoder	VC	fc8
sub03	sub07	0.794286	nsd_decoder	VC	conv1
sub03	sub07	0.943265	nsd_decoder	VC	conv2
sub03	sub07	0.991429	nsd_decoder	VC	conv3
sub03	sub07	0.988571	nsd_decoder	VC	conv4
sub03	sub07	0.985306	nsd_decoder	VC	conv5
sub03	sub07	0.966939	nsd_decoder	VC	fc6
sub03	sub07	0.957959	nsd_decoder	VC	fc7
sub03	sub07	0.954286	nsd_decoder	VC	fc8
sub04	sub01	0.783265	nsd_decoder	VC	conv1
sub04	sub01	0.970204	nsd_decoder	VC	conv2
sub04	sub01	0.993878	nsd_decoder	VC	conv3
sub04	sub01	0.993469	nsd_decoder	VC	conv4
sub04	sub01	0.993878	nsd_decoder	VC	conv5
sub04	sub01	0.972653	nsd_decoder	VC	fc6
sub04	sub01	0.964898	nsd_decoder	VC	fc7
sub04	sub01	0.960408	nsd_decoder	VC	fc8
sub04	sub02	0.78	nsd_decoder	VC	conv1
sub04	sub02	0.975918	nsd_decoder	VC	conv2
sub04	sub02	0.996735	nsd_decoder	VC	conv3
sub04	sub02	0.993878	nsd_decoder	VC	conv4
sub04	sub02	0.993878	nsd_decoder	VC	conv5
sub04	sub02	0.977959	nsd_decoder	VC	fc6
sub04	sub02	0.967347	nsd_decoder	VC	fc7
sub04	sub02	0.95551	nsd_decoder	VC	fc8
sub04	sub05	0.751429	nsd_decoder	VC	conv1
sub04	sub05	0.966939	nsd_decoder	VC	conv2
sub04	sub05	0.993878	nsd_decoder	VC	conv3
sub04	sub05	0.994694	nsd_decoder	VC	conv4
sub04	sub05	0.990612	nsd_decoder	VC	conv5
sub04	sub05	0.968571	nsd_decoder	VC	fc6
sub04	sub05	0.96	nsd_decoder	VC	fc7
sub04	sub05	0.945714	nsd_decoder	VC	fc8
sub04	sub07	0.78449	nsd_decoder	VC	conv1
sub04	sub07	0.97551	nsd_decoder	VC	conv2
sub04	sub07	0.995102	nsd_decoder	VC	conv3
sub04	sub07	0.992245	nsd_decoder	VC	conv4
sub04	sub07	0.992653	nsd_decoder	VC	conv5
sub04	sub07	0.971837	nsd_decoder	VC	fc6
sub04	sub07	0.96449	nsd_decoder	VC	fc7
sub04	sub07	0.955918	nsd_decoder	VC	fc8
sub05	sub01	0.744898	nsd_decoder	VC	conv1
sub05	sub01	0.947755	nsd_decoder	VC	conv2
sub05	sub01	0.981633	nsd_decoder	VC	conv3
sub05	sub01	0.978367	nsd_decoder	VC	conv4
sub05	sub01	0.974694	nsd_decoder	VC	conv5
sub05	sub01	0.946122	nsd_decoder	VC	fc6
sub05	sub01	0.935102	nsd_decoder	VC	fc7
sub05	sub01	0.899184	nsd_decoder	VC	fc8
sub05	sub02	0.720408	nsd_decoder	VC	conv1
sub05	sub02	0.930612	nsd_decoder	VC	conv2
sub05	sub02	0.967755	nsd_decoder	VC	conv3
sub05	sub02	0.969388	nsd_decoder	VC	conv4
sub05	sub02	0.958776	nsd_decoder	VC	conv5
sub05	sub02	0.940408	nsd_decoder	VC	fc6
sub05	sub02	0.926122	nsd_decoder	VC	fc7
sub05	sub02	0.897551	nsd_decoder	VC	fc8
sub05	sub05	0.713469	nsd_decoder	VC	conv1
sub05	sub05	0.930204	nsd_decoder	VC	conv2
sub05	sub05	0.973878	nsd_decoder	VC	conv3
sub05	sub05	0.969796	nsd_decoder	VC	conv4
sub05	sub05	0.966122	nsd_decoder	VC	conv5
sub05	sub05	0.954286	nsd_decoder	VC	fc6
sub05	sub05	0.945714	nsd_decoder	VC	fc7
sub05	sub05	0.913469	nsd_decoder	VC	fc8
sub05	sub07	0.699184	nsd_decoder	VC	conv1
sub05	sub07	0.932245	nsd_decoder	VC	conv2
sub05	sub07	0.975102	nsd_decoder	VC	conv3
sub05	sub07	0.963265	nsd_decoder	VC	conv4
sub05	sub07	0.966122	nsd_decoder	VC	conv5
sub05	sub07	0.949388	nsd_decoder	VC	fc6
sub05	sub07	0.93551	nsd_decoder	VC	fc7
sub05	sub07	0.908163	nsd_decoder	VC	fc8

## Sheet: pixel_within
Subject	Identification accuracy	Method	ROI
sub01	0.808571	within	VC
sub02	0.802857	within	VC
sub03	0.837551	within	VC
sub04	0.796735	within	VC
sub05	0.778367	within	VC

## Sheet: pixel_things_decoder
Source	Target	Identification accuracy	Method	ROI
sub01	sub01	0.796327	things decoder	VC
sub01	sub02	0.808163	things decoder	VC
sub01	sub03	0.812245	things decoder	VC
sub02	sub01	0.804898	things decoder	VC
sub02	sub02	0.822041	things decoder	VC
sub02	sub03	0.817143	things decoder	VC
sub03	sub01	0.785714	things decoder	VC
sub03	sub02	0.796327	things decoder	VC
sub03	sub03	0.778367	things decoder	VC
sub04	sub01	0.763265	things decoder	VC
sub04	sub02	0.77551	things decoder	VC
sub04	sub03	0.761633	things decoder	VC
sub05	sub01	0.766531	things decoder	VC
sub05	sub02	0.723673	things decoder	VC
sub05	sub03	0.744082	things decoder	VC

## Sheet: pixel_nsd_decoder
Source	Target	Identification accuracy	Method	ROI
sub01	sub01	0.815102	nsd_decoder	VC
sub01	sub02	0.831429	nsd_decoder	VC
sub01	sub05	0.810204	nsd_decoder	VC
sub01	sub07	0.812245	nsd_decoder	VC
sub02	sub01	0.823265	nsd_decoder	VC
sub02	sub02	0.822449	nsd_decoder	VC
sub02	sub05	0.805714	nsd_decoder	VC
sub02	sub07	0.813878	nsd_decoder	VC
sub03	sub01	0.797959	nsd_decoder	VC
sub03	sub02	0.817143	nsd_decoder	VC
sub03	sub05	0.820408	nsd_decoder	VC
sub03	sub07	0.824898	nsd_decoder	VC
sub04	sub01	0.797143	nsd_decoder	VC
sub04	sub02	0.784082	nsd_decoder	VC
sub04	sub05	0.78898	nsd_decoder	VC
sub04	sub07	0.798776	nsd_decoder	VC
sub05	sub01	0.75551	nsd_decoder	VC
sub05	sub02	0.736327	nsd_decoder	VC
sub05	sub05	0.732245	nsd_decoder	VC
sub05	sub07	0.748163	nsd_decoder	VC
