# Supplementary material for: Inter-individual and inter-site neural code conversion without shared stimuli
Source: Nat Comput Sci. 2025 Jul 11;5(7):534–46. doi: 10.1038/s43588-025-00826-5 (PMC12286860; doi:10.1038/s43588-025-00826-5)
Supplement: Supplementary file 6 — Source Data Fig. 4. [file 43588_2025_826_MOESM6_ESM.zip › SourceData_Fig4/Figure4e.xlsx]

## Sheet: dnn_within
Subject	Identification accuracy	Method	ROI	Layer
sub01	0.733232	within	VC	conv1
sub01	0.963232	within	VC	conv2
sub01	0.976364	within	VC	conv3
sub01	0.978889	within	VC	conv4
sub01	0.971717	within	VC	conv5
sub01	0.961616	within	VC	fc6
sub01	0.956869	within	VC	fc7
sub01	0.914343	within	VC	fc8
sub02	0.72697	within	VC	conv1
sub02	0.953232	within	VC	conv2
sub02	0.976465	within	VC	conv3
sub02	0.981515	within	VC	conv4
sub02	0.977273	within	VC	conv5
sub02	0.957172	within	VC	fc6
sub02	0.953434	within	VC	fc7
sub02	0.903232	within	VC	fc8
sub03	0.718384	within	VC	conv1
sub03	0.918081	within	VC	conv2
sub03	0.951313	within	VC	conv3
sub03	0.950808	within	VC	conv4
sub03	0.949697	within	VC	conv5
sub03	0.949091	within	VC	fc6
sub03	0.941616	within	VC	fc7
sub03	0.888081	within	VC	fc8

## Sheet: dnn_nsd_decoder
Source	Target	Identification accuracy	Method	ROI	Layer
sub01	sub01	0.68697	nsd_decoder	VC	conv1
sub01	sub01	0.905051	nsd_decoder	VC	conv2
sub01	sub01	0.950202	nsd_decoder	VC	conv3
sub01	sub01	0.946465	nsd_decoder	VC	conv4
sub01	sub01	0.933838	nsd_decoder	VC	conv5
sub01	sub01	0.920808	nsd_decoder	VC	fc6
sub01	sub01	0.92596	nsd_decoder	VC	fc7
sub01	sub01	0.876465	nsd_decoder	VC	fc8
sub01	sub02	0.697677	nsd_decoder	VC	conv1
sub01	sub02	0.897677	nsd_decoder	VC	conv2
sub01	sub02	0.951313	nsd_decoder	VC	conv3
sub01	sub02	0.947273	nsd_decoder	VC	conv4
sub01	sub02	0.934646	nsd_decoder	VC	conv5
sub01	sub02	0.927879	nsd_decoder	VC	fc6
sub01	sub02	0.924747	nsd_decoder	VC	fc7
sub01	sub02	0.877778	nsd_decoder	VC	fc8
sub01	sub05	0.693737	nsd_decoder	VC	conv1
sub01	sub05	0.896061	nsd_decoder	VC	conv2
sub01	sub05	0.946465	nsd_decoder	VC	conv3
sub01	sub05	0.943434	nsd_decoder	VC	conv4
sub01	sub05	0.933737	nsd_decoder	VC	conv5
sub01	sub05	0.925758	nsd_decoder	VC	fc6
sub01	sub05	0.921919	nsd_decoder	VC	fc7
sub01	sub05	0.887172	nsd_decoder	VC	fc8
sub01	sub07	0.688384	nsd_decoder	VC	conv1
sub01	sub07	0.901414	nsd_decoder	VC	conv2
sub01	sub07	0.947374	nsd_decoder	VC	conv3
sub01	sub07	0.946869	nsd_decoder	VC	conv4
sub01	sub07	0.936465	nsd_decoder	VC	conv5
sub01	sub07	0.926061	nsd_decoder	VC	fc6
sub01	sub07	0.923838	nsd_decoder	VC	fc7
sub01	sub07	0.88101	nsd_decoder	VC	fc8
sub02	sub01	0.698081	nsd_decoder	VC	conv1
sub02	sub01	0.906263	nsd_decoder	VC	conv2
sub02	sub01	0.954141	nsd_decoder	VC	conv3
sub02	sub01	0.942727	nsd_decoder	VC	conv4
sub02	sub01	0.939293	nsd_decoder	VC	conv5
sub02	sub01	0.919495	nsd_decoder	VC	fc6
sub02	sub01	0.90899	nsd_decoder	VC	fc7
sub02	sub01	0.876162	nsd_decoder	VC	fc8
sub02	sub02	0.702525	nsd_decoder	VC	conv1
sub02	sub02	0.906465	nsd_decoder	VC	conv2
sub02	sub02	0.950404	nsd_decoder	VC	conv3
sub02	sub02	0.941111	nsd_decoder	VC	conv4
sub02	sub02	0.938283	nsd_decoder	VC	conv5
sub02	sub02	0.909596	nsd_decoder	VC	fc6
sub02	sub02	0.908081	nsd_decoder	VC	fc7
sub02	sub02	0.861919	nsd_decoder	VC	fc8
sub02	sub05	0.700606	nsd_decoder	VC	conv1
sub02	sub05	0.915556	nsd_decoder	VC	conv2
sub02	sub05	0.951111	nsd_decoder	VC	conv3
sub02	sub05	0.938485	nsd_decoder	VC	conv4
sub02	sub05	0.933333	nsd_decoder	VC	conv5
sub02	sub05	0.910505	nsd_decoder	VC	fc6
sub02	sub05	0.902727	nsd_decoder	VC	fc7
sub02	sub05	0.861717	nsd_decoder	VC	fc8
sub02	sub07	0.707374	nsd_decoder	VC	conv1
sub02	sub07	0.908889	nsd_decoder	VC	conv2
sub02	sub07	0.947172	nsd_decoder	VC	conv3
sub02	sub07	0.939899	nsd_decoder	VC	conv4
sub02	sub07	0.933232	nsd_decoder	VC	conv5
sub02	sub07	0.914949	nsd_decoder	VC	fc6
sub02	sub07	0.914646	nsd_decoder	VC	fc7
sub02	sub07	0.87404	nsd_decoder	VC	fc8
sub03	sub01	0.664141	nsd_decoder	VC	conv1
sub03	sub01	0.861919	nsd_decoder	VC	conv2
sub03	sub01	0.906566	nsd_decoder	VC	conv3
sub03	sub01	0.896263	nsd_decoder	VC	conv4
sub03	sub01	0.882222	nsd_decoder	VC	conv5
sub03	sub01	0.88101	nsd_decoder	VC	fc6
sub03	sub01	0.880404	nsd_decoder	VC	fc7
sub03	sub01	0.837677	nsd_decoder	VC	fc8
sub03	sub02	0.661111	nsd_decoder	VC	conv1
sub03	sub02	0.846566	nsd_decoder	VC	conv2
sub03	sub02	0.909091	nsd_decoder	VC	conv3
sub03	sub02	0.892626	nsd_decoder	VC	conv4
sub03	sub02	0.883434	nsd_decoder	VC	conv5
sub03	sub02	0.879394	nsd_decoder	VC	fc6
sub03	sub02	0.86596	nsd_decoder	VC	fc7
sub03	sub02	0.830404	nsd_decoder	VC	fc8
sub03	sub05	0.677273	nsd_decoder	VC	conv1
sub03	sub05	0.857677	nsd_decoder	VC	conv2
sub03	sub05	0.90303	nsd_decoder	VC	conv3
sub03	sub05	0.901212	nsd_decoder	VC	conv4
sub03	sub05	0.887475	nsd_decoder	VC	conv5
sub03	sub05	0.892929	nsd_decoder	VC	fc6
sub03	sub05	0.888788	nsd_decoder	VC	fc7
sub03	sub05	0.826566	nsd_decoder	VC	fc8
sub03	sub07	0.667273	nsd_decoder	VC	conv1
sub03	sub07	0.864848	nsd_decoder	VC	conv2
sub03	sub07	0.908485	nsd_decoder	VC	conv3
sub03	sub07	0.895556	nsd_decoder	VC	conv4
sub03	sub07	0.880606	nsd_decoder	VC	conv5
sub03	sub07	0.878889	nsd_decoder	VC	fc6
sub03	sub07	0.866566	nsd_decoder	VC	fc7
sub03	sub07	0.824545	nsd_decoder	VC	fc8

## Sheet: dnn_deeprecon_decoder
Source	Target	Identification accuracy	Method	ROI	Layer
sub01	sub01	0.713434	deeprecon_decoder	VC	conv1
sub01	sub01	0.904141	deeprecon_decoder	VC	conv2
sub01	sub01	0.945253	deeprecon_decoder	VC	conv3
sub01	sub01	0.950404	deeprecon_decoder	VC	conv4
sub01	sub01	0.943939	deeprecon_decoder	VC	conv5
sub01	sub01	0.937475	deeprecon_decoder	VC	fc6
sub01	sub01	0.931313	deeprecon_decoder	VC	fc7
sub01	sub01	0.895051	deeprecon_decoder	VC	fc8
sub01	sub02	0.680808	deeprecon_decoder	VC	conv1
sub01	sub02	0.892828	deeprecon_decoder	VC	conv2
sub01	sub02	0.947374	deeprecon_decoder	VC	conv3
sub01	sub02	0.950808	deeprecon_decoder	VC	conv4
sub01	sub02	0.938283	deeprecon_decoder	VC	conv5
sub01	sub02	0.936566	deeprecon_decoder	VC	fc6
sub01	sub02	0.926566	deeprecon_decoder	VC	fc7
sub01	sub02	0.899697	deeprecon_decoder	VC	fc8
sub01	sub03	0.707374	deeprecon_decoder	VC	conv1
sub01	sub03	0.906566	deeprecon_decoder	VC	conv2
sub01	sub03	0.950808	deeprecon_decoder	VC	conv3
sub01	sub03	0.955354	deeprecon_decoder	VC	conv4
sub01	sub03	0.950505	deeprecon_decoder	VC	conv5
sub01	sub03	0.946061	deeprecon_decoder	VC	fc6
sub01	sub03	0.934848	deeprecon_decoder	VC	fc7
sub01	sub03	0.902222	deeprecon_decoder	VC	fc8
sub01	sub04	0.713636	deeprecon_decoder	VC	conv1
sub01	sub04	0.905556	deeprecon_decoder	VC	conv2
sub01	sub04	0.947273	deeprecon_decoder	VC	conv3
sub01	sub04	0.953131	deeprecon_decoder	VC	conv4
sub01	sub04	0.952222	deeprecon_decoder	VC	conv5
sub01	sub04	0.942323	deeprecon_decoder	VC	fc6
sub01	sub04	0.938283	deeprecon_decoder	VC	fc7
sub01	sub04	0.897778	deeprecon_decoder	VC	fc8
sub01	sub05	0.710303	deeprecon_decoder	VC	conv1
sub01	sub05	0.900606	deeprecon_decoder	VC	conv2
sub01	sub05	0.938788	deeprecon_decoder	VC	conv3
sub01	sub05	0.948788	deeprecon_decoder	VC	conv4
sub01	sub05	0.936162	deeprecon_decoder	VC	conv5
sub01	sub05	0.934545	deeprecon_decoder	VC	fc6
sub01	sub05	0.925051	deeprecon_decoder	VC	fc7
sub01	sub05	0.886061	deeprecon_decoder	VC	fc8
sub02	sub01	0.700404	deeprecon_decoder	VC	conv1
sub02	sub01	0.921717	deeprecon_decoder	VC	conv2
sub02	sub01	0.95596	deeprecon_decoder	VC	conv3
sub02	sub01	0.951616	deeprecon_decoder	VC	conv4
sub02	sub01	0.944949	deeprecon_decoder	VC	conv5
sub02	sub01	0.931212	deeprecon_decoder	VC	fc6
sub02	sub01	0.93202	deeprecon_decoder	VC	fc7
sub02	sub01	0.887879	deeprecon_decoder	VC	fc8
sub02	sub02	0.702828	deeprecon_decoder	VC	conv1
sub02	sub02	0.927374	deeprecon_decoder	VC	conv2
sub02	sub02	0.949091	deeprecon_decoder	VC	conv3
sub02	sub02	0.944545	deeprecon_decoder	VC	conv4
sub02	sub02	0.943333	deeprecon_decoder	VC	conv5
sub02	sub02	0.932525	deeprecon_decoder	VC	fc6
sub02	sub02	0.935556	deeprecon_decoder	VC	fc7
sub02	sub02	0.899293	deeprecon_decoder	VC	fc8
sub02	sub03	0.694343	deeprecon_decoder	VC	conv1
sub02	sub03	0.913333	deeprecon_decoder	VC	conv2
sub02	sub03	0.957778	deeprecon_decoder	VC	conv3
sub02	sub03	0.949798	deeprecon_decoder	VC	conv4
sub02	sub03	0.945051	deeprecon_decoder	VC	conv5
sub02	sub03	0.931111	deeprecon_decoder	VC	fc6
sub02	sub03	0.931919	deeprecon_decoder	VC	fc7
sub02	sub03	0.884444	deeprecon_decoder	VC	fc8
sub02	sub04	0.700707	deeprecon_decoder	VC	conv1
sub02	sub04	0.923838	deeprecon_decoder	VC	conv2
sub02	sub04	0.952121	deeprecon_decoder	VC	conv3
sub02	sub04	0.951515	deeprecon_decoder	VC	conv4
sub02	sub04	0.946061	deeprecon_decoder	VC	conv5
sub02	sub04	0.932828	deeprecon_decoder	VC	fc6
sub02	sub04	0.930606	deeprecon_decoder	VC	fc7
sub02	sub04	0.894747	deeprecon_decoder	VC	fc8
sub02	sub05	0.689293	deeprecon_decoder	VC	conv1
sub02	sub05	0.914545	deeprecon_decoder	VC	conv2
sub02	sub05	0.953232	deeprecon_decoder	VC	conv3
sub02	sub05	0.94697	deeprecon_decoder	VC	conv4
sub02	sub05	0.944141	deeprecon_decoder	VC	conv5
sub02	sub05	0.930707	deeprecon_decoder	VC	fc6
sub02	sub05	0.928384	deeprecon_decoder	VC	fc7
sub02	sub05	0.890101	deeprecon_decoder	VC	fc8
sub03	sub01	0.673232	deeprecon_decoder	VC	conv1
sub03	sub01	0.861515	deeprecon_decoder	VC	conv2
sub03	sub01	0.910606	deeprecon_decoder	VC	conv3
sub03	sub01	0.913939	deeprecon_decoder	VC	conv4
sub03	sub01	0.908081	deeprecon_decoder	VC	conv5
sub03	sub01	0.909596	deeprecon_decoder	VC	fc6
sub03	sub01	0.905657	deeprecon_decoder	VC	fc7
sub03	sub01	0.861717	deeprecon_decoder	VC	fc8
sub03	sub02	0.643636	deeprecon_decoder	VC	conv1
sub03	sub02	0.857273	deeprecon_decoder	VC	conv2
sub03	sub02	0.908384	deeprecon_decoder	VC	conv3
sub03	sub02	0.906364	deeprecon_decoder	VC	conv4
sub03	sub02	0.896768	deeprecon_decoder	VC	conv5
sub03	sub02	0.898182	deeprecon_decoder	VC	fc6
sub03	sub02	0.889697	deeprecon_decoder	VC	fc7
sub03	sub02	0.857071	deeprecon_decoder	VC	fc8
sub03	sub03	0.659394	deeprecon_decoder	VC	conv1
sub03	sub03	0.851919	deeprecon_decoder	VC	conv2
sub03	sub03	0.89697	deeprecon_decoder	VC	conv3
sub03	sub03	0.898283	deeprecon_decoder	VC	conv4
sub03	sub03	0.893737	deeprecon_decoder	VC	conv5
sub03	sub03	0.899091	deeprecon_decoder	VC	fc6
sub03	sub03	0.886162	deeprecon_decoder	VC	fc7
sub03	sub03	0.848081	deeprecon_decoder	VC	fc8
sub03	sub04	0.646364	deeprecon_decoder	VC	conv1
sub03	sub04	0.846869	deeprecon_decoder	VC	conv2
sub03	sub04	0.906566	deeprecon_decoder	VC	conv3
sub03	sub04	0.915051	deeprecon_decoder	VC	conv4
sub03	sub04	0.900808	deeprecon_decoder	VC	conv5
sub03	sub04	0.912424	deeprecon_decoder	VC	fc6
sub03	sub04	0.89404	deeprecon_decoder	VC	fc7
sub03	sub04	0.852828	deeprecon_decoder	VC	fc8
sub03	sub05	0.655253	deeprecon_decoder	VC	conv1
sub03	sub05	0.855051	deeprecon_decoder	VC	conv2
sub03	sub05	0.908182	deeprecon_decoder	VC	conv3
sub03	sub05	0.910303	deeprecon_decoder	VC	conv4
sub03	sub05	0.909697	deeprecon_decoder	VC	conv5
sub03	sub05	0.912929	deeprecon_decoder	VC	fc6
sub03	sub05	0.897273	deeprecon_decoder	VC	fc7
sub03	sub05	0.867778	deeprecon_decoder	VC	fc8

## Sheet: pixel_within
Subject	Identification accuracy	Method	ROI
sub01	0.708182	within	VC
sub02	0.719798	within	VC
sub03	0.705859	within	VC

## Sheet: pixel_nsd_decoder
Source	Target	Identification accuracy	Method	ROI
sub01	sub01	0.655051	nsd_decoder	VC
sub01	sub02	0.647677	nsd_decoder	VC
sub01	sub05	0.64101	nsd_decoder	VC
sub01	sub07	0.678485	nsd_decoder	VC
sub02	sub01	0.633737	nsd_decoder	VC
sub02	sub02	0.667374	nsd_decoder	VC
sub02	sub05	0.660505	nsd_decoder	VC
sub02	sub07	0.662323	nsd_decoder	VC
sub03	sub01	0.632828	nsd_decoder	VC
sub03	sub02	0.634646	nsd_decoder	VC
sub03	sub05	0.628788	nsd_decoder	VC
sub03	sub07	0.635758	nsd_decoder	VC

## Sheet: pixel_deeprecon_decoder
Source	Target	Identification accuracy	Method	ROI
sub01	sub01	0.674949	deeprecon_decoder	VC
sub01	sub02	0.652727	deeprecon_decoder	VC
sub01	sub03	0.659091	deeprecon_decoder	VC
sub01	sub04	0.684545	deeprecon_decoder	VC
sub01	sub05	0.661414	deeprecon_decoder	VC
sub02	sub01	0.640606	deeprecon_decoder	VC
sub02	sub02	0.651111	deeprecon_decoder	VC
sub02	sub03	0.657374	deeprecon_decoder	VC
sub02	sub04	0.654343	deeprecon_decoder	VC
sub02	sub05	0.648182	deeprecon_decoder	VC
sub03	sub01	0.679091	deeprecon_decoder	VC
sub03	sub02	0.63697	deeprecon_decoder	VC
sub03	sub03	0.649798	deeprecon_decoder	VC
sub03	sub04	0.631919	deeprecon_decoder	VC
sub03	sub05	0.630303	deeprecon_decoder	VC
