# Supplementary material for: Inter-individual and inter-site neural code conversion without shared stimuli
Source: Nat Comput Sci. 2025 Jul 11;5(7):534–46. doi: 10.1038/s43588-025-00826-5 (PMC12286860; doi:10.1038/s43588-025-00826-5)
Supplement: Supplementary file 6 — Source Data Fig. 4. [file 43588_2025_826_MOESM6_ESM.zip › SourceData_Fig4/Figure4f.xlsx]

## Sheet: dnn_within
Subject	Identification accuracy	Method	ROI	Layer
sub01	0.821212	within	VC	conv1
sub01	0.994343	within	VC	conv2
sub01	0.999495	within	VC	conv3
sub01	0.999091	within	VC	conv4
sub01	0.998586	within	VC	conv5
sub01	0.980404	within	VC	fc6
sub01	0.969394	within	VC	fc7
sub01	0.937273	within	VC	fc8
sub02	0.753131	within	VC	conv1
sub02	0.983737	within	VC	conv2
sub02	0.999293	within	VC	conv3
sub02	0.99899	within	VC	conv4
sub02	0.997778	within	VC	conv5
sub02	0.978788	within	VC	fc6
sub02	0.969899	within	VC	fc7
sub02	0.938283	within	VC	fc8
sub05	0.755455	within	VC	conv1
sub05	0.946465	within	VC	conv2
sub05	0.977071	within	VC	conv3
sub05	0.977677	within	VC	conv4
sub05	0.975051	within	VC	conv5
sub05	0.962121	within	VC	fc6
sub05	0.951414	within	VC	fc7
sub05	0.930808	within	VC	fc8
sub07	0.740202	within	VC	conv1
sub07	0.950707	within	VC	conv2
sub07	0.98899	within	VC	conv3
sub07	0.99	within	VC	conv4
sub07	0.988485	within	VC	conv5
sub07	0.96697	within	VC	fc6
sub07	0.953434	within	VC	fc7
sub07	0.925354	within	VC	fc8

## Sheet: dnn_things_decoder
Source	Target	Identification accuracy	Method	ROI	Layer
sub01	sub01	0.803838	things_decoder	VC	conv1
sub01	sub01	0.97697	things_decoder	VC	conv2
sub01	sub01	0.99101	things_decoder	VC	conv3
sub01	sub01	0.990505	things_decoder	VC	conv4
sub01	sub01	0.992222	things_decoder	VC	conv5
sub01	sub01	0.978687	things_decoder	VC	fc6
sub01	sub01	0.973636	things_decoder	VC	fc7
sub01	sub01	0.950404	things_decoder	VC	fc8
sub01	sub02	0.803131	things_decoder	VC	conv1
sub01	sub02	0.97798	things_decoder	VC	conv2
sub01	sub02	0.993737	things_decoder	VC	conv3
sub01	sub02	0.991616	things_decoder	VC	conv4
sub01	sub02	0.992929	things_decoder	VC	conv5
sub01	sub02	0.972424	things_decoder	VC	fc6
sub01	sub02	0.971919	things_decoder	VC	fc7
sub01	sub02	0.952222	things_decoder	VC	fc8
sub01	sub03	0.805354	things_decoder	VC	conv1
sub01	sub03	0.976566	things_decoder	VC	conv2
sub01	sub03	0.992828	things_decoder	VC	conv3
sub01	sub03	0.991515	things_decoder	VC	conv4
sub01	sub03	0.992828	things_decoder	VC	conv5
sub01	sub03	0.971717	things_decoder	VC	fc6
sub01	sub03	0.962222	things_decoder	VC	fc7
sub01	sub03	0.939798	things_decoder	VC	fc8
sub02	sub01	0.744545	things_decoder	VC	conv1
sub02	sub01	0.963232	things_decoder	VC	conv2
sub02	sub01	0.989495	things_decoder	VC	conv3
sub02	sub01	0.99	things_decoder	VC	conv4
sub02	sub01	0.990202	things_decoder	VC	conv5
sub02	sub01	0.975051	things_decoder	VC	fc6
sub02	sub01	0.96303	things_decoder	VC	fc7
sub02	sub01	0.933232	things_decoder	VC	fc8
sub02	sub02	0.751212	things_decoder	VC	conv1
sub02	sub02	0.967273	things_decoder	VC	conv2
sub02	sub02	0.986869	things_decoder	VC	conv3
sub02	sub02	0.989394	things_decoder	VC	conv4
sub02	sub02	0.990303	things_decoder	VC	conv5
sub02	sub02	0.97	things_decoder	VC	fc6
sub02	sub02	0.956869	things_decoder	VC	fc7
sub02	sub02	0.930101	things_decoder	VC	fc8
sub02	sub03	0.755455	things_decoder	VC	conv1
sub02	sub03	0.958889	things_decoder	VC	conv2
sub02	sub03	0.986061	things_decoder	VC	conv3
sub02	sub03	0.987879	things_decoder	VC	conv4
sub02	sub03	0.988586	things_decoder	VC	conv5
sub02	sub03	0.976667	things_decoder	VC	fc6
sub02	sub03	0.965657	things_decoder	VC	fc7
sub02	sub03	0.937273	things_decoder	VC	fc8
sub05	sub01	0.730202	things_decoder	VC	conv1
sub05	sub01	0.929596	things_decoder	VC	conv2
sub05	sub01	0.962424	things_decoder	VC	conv3
sub05	sub01	0.961717	things_decoder	VC	conv4
sub05	sub01	0.964747	things_decoder	VC	conv5
sub05	sub01	0.972727	things_decoder	VC	fc6
sub05	sub01	0.964545	things_decoder	VC	fc7
sub05	sub01	0.952727	things_decoder	VC	fc8
sub05	sub02	0.742828	things_decoder	VC	conv1
sub05	sub02	0.933333	things_decoder	VC	conv2
sub05	sub02	0.968788	things_decoder	VC	conv3
sub05	sub02	0.966061	things_decoder	VC	conv4
sub05	sub02	0.972727	things_decoder	VC	conv5
sub05	sub02	0.969293	things_decoder	VC	fc6
sub05	sub02	0.956566	things_decoder	VC	fc7
sub05	sub02	0.948283	things_decoder	VC	fc8
sub05	sub03	0.753131	things_decoder	VC	conv1
sub05	sub03	0.938485	things_decoder	VC	conv2
sub05	sub03	0.967879	things_decoder	VC	conv3
sub05	sub03	0.965657	things_decoder	VC	conv4
sub05	sub03	0.965556	things_decoder	VC	conv5
sub05	sub03	0.965556	things_decoder	VC	fc6
sub05	sub03	0.950808	things_decoder	VC	fc7
sub05	sub03	0.944747	things_decoder	VC	fc8
sub07	sub01	0.729293	things_decoder	VC	conv1
sub07	sub01	0.948687	things_decoder	VC	conv2
sub07	sub01	0.971111	things_decoder	VC	conv3
sub07	sub01	0.971616	things_decoder	VC	conv4
sub07	sub01	0.966263	things_decoder	VC	conv5
sub07	sub01	0.952323	things_decoder	VC	fc6
sub07	sub01	0.942424	things_decoder	VC	fc7
sub07	sub01	0.916263	things_decoder	VC	fc8
sub07	sub02	0.738182	things_decoder	VC	conv1
sub07	sub02	0.945556	things_decoder	VC	conv2
sub07	sub02	0.967677	things_decoder	VC	conv3
sub07	sub02	0.971717	things_decoder	VC	conv4
sub07	sub02	0.963838	things_decoder	VC	conv5
sub07	sub02	0.957576	things_decoder	VC	fc6
sub07	sub02	0.947172	things_decoder	VC	fc7
sub07	sub02	0.920606	things_decoder	VC	fc8
sub07	sub03	0.733434	things_decoder	VC	conv1
sub07	sub03	0.94202	things_decoder	VC	conv2
sub07	sub03	0.964444	things_decoder	VC	conv3
sub07	sub03	0.966566	things_decoder	VC	conv4
sub07	sub03	0.958788	things_decoder	VC	conv5
sub07	sub03	0.953434	things_decoder	VC	fc6
sub07	sub03	0.947273	things_decoder	VC	fc7
sub07	sub03	0.920707	things_decoder	VC	fc8

## Sheet: dnn_deeprecon_decoder
Source	Target	Identification accuracy	Method	ROI	Layer
sub01	sub01	0.81303	deeprecon_decoder	VC	conv1
sub01	sub01	0.984242	deeprecon_decoder	VC	conv2
sub01	sub01	0.994646	deeprecon_decoder	VC	conv3
sub01	sub01	0.99303	deeprecon_decoder	VC	conv4
sub01	sub01	0.993939	deeprecon_decoder	VC	conv5
sub01	sub01	0.980707	deeprecon_decoder	VC	fc6
sub01	sub01	0.974343	deeprecon_decoder	VC	fc7
sub01	sub01	0.958687	deeprecon_decoder	VC	fc8
sub01	sub02	0.812121	deeprecon_decoder	VC	conv1
sub01	sub02	0.985657	deeprecon_decoder	VC	conv2
sub01	sub02	0.994242	deeprecon_decoder	VC	conv3
sub01	sub02	0.992121	deeprecon_decoder	VC	conv4
sub01	sub02	0.993131	deeprecon_decoder	VC	conv5
sub01	sub02	0.981616	deeprecon_decoder	VC	fc6
sub01	sub02	0.973838	deeprecon_decoder	VC	fc7
sub01	sub02	0.955556	deeprecon_decoder	VC	fc8
sub01	sub03	0.827374	deeprecon_decoder	VC	conv1
sub01	sub03	0.98404	deeprecon_decoder	VC	conv2
sub01	sub03	0.994343	deeprecon_decoder	VC	conv3
sub01	sub03	0.992323	deeprecon_decoder	VC	conv4
sub01	sub03	0.994343	deeprecon_decoder	VC	conv5
sub01	sub03	0.976364	deeprecon_decoder	VC	fc6
sub01	sub03	0.969495	deeprecon_decoder	VC	fc7
sub01	sub03	0.952525	deeprecon_decoder	VC	fc8
sub01	sub04	0.810303	deeprecon_decoder	VC	conv1
sub01	sub04	0.984141	deeprecon_decoder	VC	conv2
sub01	sub04	0.993737	deeprecon_decoder	VC	conv3
sub01	sub04	0.992626	deeprecon_decoder	VC	conv4
sub01	sub04	0.994141	deeprecon_decoder	VC	conv5
sub01	sub04	0.978283	deeprecon_decoder	VC	fc6
sub01	sub04	0.973737	deeprecon_decoder	VC	fc7
sub01	sub04	0.962626	deeprecon_decoder	VC	fc8
sub01	sub05	0.813636	deeprecon_decoder	VC	conv1
sub01	sub05	0.977778	deeprecon_decoder	VC	conv2
sub01	sub05	0.993333	deeprecon_decoder	VC	conv3
sub01	sub05	0.990404	deeprecon_decoder	VC	conv4
sub01	sub05	0.991919	deeprecon_decoder	VC	conv5
sub01	sub05	0.975455	deeprecon_decoder	VC	fc6
sub01	sub05	0.964848	deeprecon_decoder	VC	fc7
sub01	sub05	0.952323	deeprecon_decoder	VC	fc8
sub02	sub01	0.754545	deeprecon_decoder	VC	conv1
sub02	sub01	0.969798	deeprecon_decoder	VC	conv2
sub02	sub01	0.989596	deeprecon_decoder	VC	conv3
sub02	sub01	0.989495	deeprecon_decoder	VC	conv4
sub02	sub01	0.991212	deeprecon_decoder	VC	conv5
sub02	sub01	0.972828	deeprecon_decoder	VC	fc6
sub02	sub01	0.968182	deeprecon_decoder	VC	fc7
sub02	sub01	0.946465	deeprecon_decoder	VC	fc8
sub02	sub02	0.762626	deeprecon_decoder	VC	conv1
sub02	sub02	0.966061	deeprecon_decoder	VC	conv2
sub02	sub02	0.990505	deeprecon_decoder	VC	conv3
sub02	sub02	0.990303	deeprecon_decoder	VC	conv4
sub02	sub02	0.990404	deeprecon_decoder	VC	conv5
sub02	sub02	0.976869	deeprecon_decoder	VC	fc6
sub02	sub02	0.963333	deeprecon_decoder	VC	fc7
sub02	sub02	0.944444	deeprecon_decoder	VC	fc8
sub02	sub03	0.781212	deeprecon_decoder	VC	conv1
sub02	sub03	0.976869	deeprecon_decoder	VC	conv2
sub02	sub03	0.992222	deeprecon_decoder	VC	conv3
sub02	sub03	0.989495	deeprecon_decoder	VC	conv4
sub02	sub03	0.990909	deeprecon_decoder	VC	conv5
sub02	sub03	0.966768	deeprecon_decoder	VC	fc6
sub02	sub03	0.961212	deeprecon_decoder	VC	fc7
sub02	sub03	0.934747	deeprecon_decoder	VC	fc8
sub02	sub04	0.756768	deeprecon_decoder	VC	conv1
sub02	sub04	0.972626	deeprecon_decoder	VC	conv2
sub02	sub04	0.991515	deeprecon_decoder	VC	conv3
sub02	sub04	0.990808	deeprecon_decoder	VC	conv4
sub02	sub04	0.992525	deeprecon_decoder	VC	conv5
sub02	sub04	0.974949	deeprecon_decoder	VC	fc6
sub02	sub04	0.966061	deeprecon_decoder	VC	fc7
sub02	sub04	0.941717	deeprecon_decoder	VC	fc8
sub02	sub05	0.760404	deeprecon_decoder	VC	conv1
sub02	sub05	0.966667	deeprecon_decoder	VC	conv2
sub02	sub05	0.990101	deeprecon_decoder	VC	conv3
sub02	sub05	0.987778	deeprecon_decoder	VC	conv4
sub02	sub05	0.98798	deeprecon_decoder	VC	conv5
sub02	sub05	0.970303	deeprecon_decoder	VC	fc6
sub02	sub05	0.962626	deeprecon_decoder	VC	fc7
sub02	sub05	0.941717	deeprecon_decoder	VC	fc8
sub05	sub01	0.76	deeprecon_decoder	VC	conv1
sub05	sub01	0.940808	deeprecon_decoder	VC	conv2
sub05	sub01	0.96404	deeprecon_decoder	VC	conv3
sub05	sub01	0.95899	deeprecon_decoder	VC	conv4
sub05	sub01	0.963333	deeprecon_decoder	VC	conv5
sub05	sub01	0.971414	deeprecon_decoder	VC	fc6
sub05	sub01	0.962828	deeprecon_decoder	VC	fc7
sub05	sub01	0.954343	deeprecon_decoder	VC	fc8
sub05	sub02	0.76202	deeprecon_decoder	VC	conv1
sub05	sub02	0.949293	deeprecon_decoder	VC	conv2
sub05	sub02	0.97202	deeprecon_decoder	VC	conv3
sub05	sub02	0.966364	deeprecon_decoder	VC	conv4
sub05	sub02	0.968081	deeprecon_decoder	VC	conv5
sub05	sub02	0.970707	deeprecon_decoder	VC	fc6
sub05	sub02	0.965758	deeprecon_decoder	VC	fc7
sub05	sub02	0.953131	deeprecon_decoder	VC	fc8
sub05	sub03	0.755859	deeprecon_decoder	VC	conv1
sub05	sub03	0.937879	deeprecon_decoder	VC	conv2
sub05	sub03	0.965455	deeprecon_decoder	VC	conv3
sub05	sub03	0.961919	deeprecon_decoder	VC	conv4
sub05	sub03	0.967374	deeprecon_decoder	VC	conv5
sub05	sub03	0.970909	deeprecon_decoder	VC	fc6
sub05	sub03	0.962525	deeprecon_decoder	VC	fc7
sub05	sub03	0.958081	deeprecon_decoder	VC	fc8
sub05	sub04	0.754343	deeprecon_decoder	VC	conv1
sub05	sub04	0.948283	deeprecon_decoder	VC	conv2
sub05	sub04	0.971515	deeprecon_decoder	VC	conv3
sub05	sub04	0.968485	deeprecon_decoder	VC	conv4
sub05	sub04	0.967879	deeprecon_decoder	VC	conv5
sub05	sub04	0.96899	deeprecon_decoder	VC	fc6
sub05	sub04	0.958788	deeprecon_decoder	VC	fc7
sub05	sub04	0.953636	deeprecon_decoder	VC	fc8
sub05	sub05	0.759697	deeprecon_decoder	VC	conv1
sub05	sub05	0.936364	deeprecon_decoder	VC	conv2
sub05	sub05	0.962525	deeprecon_decoder	VC	conv3
sub05	sub05	0.959697	deeprecon_decoder	VC	conv4
sub05	sub05	0.960606	deeprecon_decoder	VC	conv5
sub05	sub05	0.969394	deeprecon_decoder	VC	fc6
sub05	sub05	0.962121	deeprecon_decoder	VC	fc7
sub05	sub05	0.953232	deeprecon_decoder	VC	fc8
sub07	sub01	0.743333	deeprecon_decoder	VC	conv1
sub07	sub01	0.949192	deeprecon_decoder	VC	conv2
sub07	sub01	0.973636	deeprecon_decoder	VC	conv3
sub07	sub01	0.974141	deeprecon_decoder	VC	conv4
sub07	sub01	0.970404	deeprecon_decoder	VC	conv5
sub07	sub01	0.961818	deeprecon_decoder	VC	fc6
sub07	sub01	0.954646	deeprecon_decoder	VC	fc7
sub07	sub01	0.946465	deeprecon_decoder	VC	fc8
sub07	sub02	0.747273	deeprecon_decoder	VC	conv1
sub07	sub02	0.95303	deeprecon_decoder	VC	conv2
sub07	sub02	0.97697	deeprecon_decoder	VC	conv3
sub07	sub02	0.976061	deeprecon_decoder	VC	conv4
sub07	sub02	0.972929	deeprecon_decoder	VC	conv5
sub07	sub02	0.960707	deeprecon_decoder	VC	fc6
sub07	sub02	0.951919	deeprecon_decoder	VC	fc7
sub07	sub02	0.940707	deeprecon_decoder	VC	fc8
sub07	sub03	0.754949	deeprecon_decoder	VC	conv1
sub07	sub03	0.942828	deeprecon_decoder	VC	conv2
sub07	sub03	0.969697	deeprecon_decoder	VC	conv3
sub07	sub03	0.967778	deeprecon_decoder	VC	conv4
sub07	sub03	0.965556	deeprecon_decoder	VC	conv5
sub07	sub03	0.955051	deeprecon_decoder	VC	fc6
sub07	sub03	0.947677	deeprecon_decoder	VC	fc7
sub07	sub03	0.935354	deeprecon_decoder	VC	fc8
sub07	sub04	0.748384	deeprecon_decoder	VC	conv1
sub07	sub04	0.946465	deeprecon_decoder	VC	conv2
sub07	sub04	0.969394	deeprecon_decoder	VC	conv3
sub07	sub04	0.969293	deeprecon_decoder	VC	conv4
sub07	sub04	0.966061	deeprecon_decoder	VC	conv5
sub07	sub04	0.955556	deeprecon_decoder	VC	fc6
sub07	sub04	0.949596	deeprecon_decoder	VC	fc7
sub07	sub04	0.932626	deeprecon_decoder	VC	fc8
sub07	sub05	0.744747	deeprecon_decoder	VC	conv1
sub07	sub05	0.942828	deeprecon_decoder	VC	conv2
sub07	sub05	0.970202	deeprecon_decoder	VC	conv3
sub07	sub05	0.970202	deeprecon_decoder	VC	conv4
sub07	sub05	0.963535	deeprecon_decoder	VC	conv5
sub07	sub05	0.959091	deeprecon_decoder	VC	fc6
sub07	sub05	0.951414	deeprecon_decoder	VC	fc7
sub07	sub05	0.93899	deeprecon_decoder	VC	fc8

## Sheet: pixel_within
Subject	Identification accuracy	Method	ROI
sub01	0.861414	within	VC
sub02	0.782828	within	VC
sub05	0.716768	within	VC
sub07	0.737071	within	VC

## Sheet: pixel_things_decoder
Source	Target	Identification accuracy	Method	ROI
sub01	sub01	0.813939	things_decoder	VC
sub01	sub02	0.824545	things_decoder	VC
sub01	sub03	0.820404	things_decoder	VC
sub02	sub01	0.79899	things_decoder	VC
sub02	sub02	0.801111	things_decoder	VC
sub02	sub03	0.798384	things_decoder	VC
sub05	sub01	0.766667	things_decoder	VC
sub05	sub02	0.776364	things_decoder	VC
sub05	sub03	0.778283	things_decoder	VC
sub07	sub01	0.734949	things_decoder	VC
sub07	sub02	0.75596	things_decoder	VC
sub07	sub03	0.74404	things_decoder	VC

## Sheet: pixel_deeprecon_decoder
Source	Target	Identification accuracy	Method	ROI
sub01	sub01	0.831111	deeprecon_decoder	VC
sub01	sub02	0.826667	deeprecon_decoder	VC
sub01	sub03	0.839596	deeprecon_decoder	VC
sub01	sub04	0.824747	deeprecon_decoder	VC
sub01	sub05	0.817374	deeprecon_decoder	VC
sub02	sub01	0.78	deeprecon_decoder	VC
sub02	sub02	0.782323	deeprecon_decoder	VC
sub02	sub03	0.800909	deeprecon_decoder	VC
sub02	sub04	0.795859	deeprecon_decoder	VC
sub02	sub05	0.785657	deeprecon_decoder	VC
sub05	sub01	0.766566	deeprecon_decoder	VC
sub05	sub02	0.76596	deeprecon_decoder	VC
sub05	sub03	0.77202	deeprecon_decoder	VC
sub05	sub04	0.748687	deeprecon_decoder	VC
sub05	sub05	0.758788	deeprecon_decoder	VC
sub07	sub01	0.758687	deeprecon_decoder	VC
sub07	sub02	0.762121	deeprecon_decoder	VC
sub07	sub03	0.734545	deeprecon_decoder	VC
sub07	sub04	0.751616	deeprecon_decoder	VC
sub07	sub05	0.744747	deeprecon_decoder	VC
