# Supplementary material for: Inter-individual and inter-site neural code conversion without shared stimuli
Source: Nat Comput Sci. 2025 Jul 11;5(7):534–46. doi: 10.1038/s43588-025-00826-5 (PMC12286860; doi:10.1038/s43588-025-00826-5)
Supplement: Supplementary file 7 — Source Data Fig. 5. [file 43588_2025_826_MOESM7_ESM.xlsx]

## Sheet: dnn_VGG19_decoder
Source	Target	Identification accuracy	Method	ROI	Layer
sub01	sub02	0.790612	VGG19_decoder	VC	conv1
sub01	sub02	0.982041	VGG19_decoder	VC	conv2
sub01	sub02	0.992653	VGG19_decoder	VC	conv3
sub01	sub02	0.995102	VGG19_decoder	VC	conv4
sub01	sub02	0.99551	VGG19_decoder	VC	conv5
sub01	sub02	0.978367	VGG19_decoder	VC	fc6
sub01	sub02	0.946122	VGG19_decoder	VC	fc7
sub01	sub02	0.927755	VGG19_decoder	VC	fc8
sub01	sub03	0.802857	VGG19_decoder	VC	conv1
sub01	sub03	0.976327	VGG19_decoder	VC	conv2
sub01	sub03	0.993061	VGG19_decoder	VC	conv3
sub01	sub03	0.993061	VGG19_decoder	VC	conv4
sub01	sub03	0.993469	VGG19_decoder	VC	conv5
sub01	sub03	0.975918	VGG19_decoder	VC	fc6
sub01	sub03	0.958776	VGG19_decoder	VC	fc7
sub01	sub03	0.949796	VGG19_decoder	VC	fc8
sub01	sub04	0.792653	VGG19_decoder	VC	conv1
sub01	sub04	0.978367	VGG19_decoder	VC	conv2
sub01	sub04	0.992245	VGG19_decoder	VC	conv3
sub01	sub04	0.995102	VGG19_decoder	VC	conv4
sub01	sub04	0.992653	VGG19_decoder	VC	conv5
sub01	sub04	0.976327	VGG19_decoder	VC	fc6
sub01	sub04	0.964898	VGG19_decoder	VC	fc7
sub01	sub04	0.944898	VGG19_decoder	VC	fc8
sub01	sub05	0.785306	VGG19_decoder	VC	conv1
sub01	sub05	0.975918	VGG19_decoder	VC	conv2
sub01	sub05	0.992245	VGG19_decoder	VC	conv3
sub01	sub05	0.993878	VGG19_decoder	VC	conv4
sub01	sub05	0.993469	VGG19_decoder	VC	conv5
sub01	sub05	0.976735	VGG19_decoder	VC	fc6
sub01	sub05	0.95102	VGG19_decoder	VC	fc7
sub01	sub05	0.931429	VGG19_decoder	VC	fc8
sub02	sub01	0.826939	VGG19_decoder	VC	conv1
sub02	sub01	0.968571	VGG19_decoder	VC	conv2
sub02	sub01	0.992245	VGG19_decoder	VC	conv3
sub02	sub01	0.993878	VGG19_decoder	VC	conv4
sub02	sub01	0.988571	VGG19_decoder	VC	conv5
sub02	sub01	0.982857	VGG19_decoder	VC	fc6
sub02	sub01	0.969796	VGG19_decoder	VC	fc7
sub02	sub01	0.945714	VGG19_decoder	VC	fc8
sub02	sub03	0.832653	VGG19_decoder	VC	conv1
sub02	sub03	0.966939	VGG19_decoder	VC	conv2
sub02	sub03	0.992245	VGG19_decoder	VC	conv3
sub02	sub03	0.989388	VGG19_decoder	VC	conv4
sub02	sub03	0.987755	VGG19_decoder	VC	conv5
sub02	sub03	0.976327	VGG19_decoder	VC	fc6
sub02	sub03	0.967755	VGG19_decoder	VC	fc7
sub02	sub03	0.939592	VGG19_decoder	VC	fc8
sub02	sub04	0.844082	VGG19_decoder	VC	conv1
sub02	sub04	0.964082	VGG19_decoder	VC	conv2
sub02	sub04	0.993469	VGG19_decoder	VC	conv3
sub02	sub04	0.993061	VGG19_decoder	VC	conv4
sub02	sub04	0.992245	VGG19_decoder	VC	conv5
sub02	sub04	0.98	VGG19_decoder	VC	fc6
sub02	sub04	0.966531	VGG19_decoder	VC	fc7
sub02	sub04	0.956735	VGG19_decoder	VC	fc8
sub02	sub05	0.814694	VGG19_decoder	VC	conv1
sub02	sub05	0.957143	VGG19_decoder	VC	conv2
sub02	sub05	0.991837	VGG19_decoder	VC	conv3
sub02	sub05	0.992245	VGG19_decoder	VC	conv4
sub02	sub05	0.991429	VGG19_decoder	VC	conv5
sub02	sub05	0.980816	VGG19_decoder	VC	fc6
sub02	sub05	0.971429	VGG19_decoder	VC	fc7
sub02	sub05	0.945306	VGG19_decoder	VC	fc8
sub03	sub01	0.803673	VGG19_decoder	VC	conv1
sub03	sub01	0.956735	VGG19_decoder	VC	conv2
sub03	sub01	0.990204	VGG19_decoder	VC	conv3
sub03	sub01	0.99102	VGG19_decoder	VC	conv4
sub03	sub01	0.989796	VGG19_decoder	VC	conv5
sub03	sub01	0.96898	VGG19_decoder	VC	fc6
sub03	sub01	0.954694	VGG19_decoder	VC	fc7
sub03	sub01	0.930612	VGG19_decoder	VC	fc8
sub03	sub02	0.78898	VGG19_decoder	VC	conv1
sub03	sub02	0.947755	VGG19_decoder	VC	conv2
sub03	sub02	0.987755	VGG19_decoder	VC	conv3
sub03	sub02	0.988163	VGG19_decoder	VC	conv4
sub03	sub02	0.988571	VGG19_decoder	VC	conv5
sub03	sub02	0.974286	VGG19_decoder	VC	fc6
sub03	sub02	0.957551	VGG19_decoder	VC	fc7
sub03	sub02	0.943673	VGG19_decoder	VC	fc8
sub03	sub04	0.789796	VGG19_decoder	VC	conv1
sub03	sub04	0.947347	VGG19_decoder	VC	conv2
sub03	sub04	0.98898	VGG19_decoder	VC	conv3
sub03	sub04	0.988163	VGG19_decoder	VC	conv4
sub03	sub04	0.988163	VGG19_decoder	VC	conv5
sub03	sub04	0.975918	VGG19_decoder	VC	fc6
sub03	sub04	0.971429	VGG19_decoder	VC	fc7
sub03	sub04	0.953061	VGG19_decoder	VC	fc8
sub03	sub05	0.774694	VGG19_decoder	VC	conv1
sub03	sub05	0.946122	VGG19_decoder	VC	conv2
sub03	sub05	0.989796	VGG19_decoder	VC	conv3
sub03	sub05	0.989388	VGG19_decoder	VC	conv4
sub03	sub05	0.986531	VGG19_decoder	VC	conv5
sub03	sub05	0.973878	VGG19_decoder	VC	fc6
sub03	sub05	0.962857	VGG19_decoder	VC	fc7
sub03	sub05	0.93102	VGG19_decoder	VC	fc8
sub04	sub01	0.772245	VGG19_decoder	VC	conv1
sub04	sub01	0.970612	VGG19_decoder	VC	conv2
sub04	sub01	0.995102	VGG19_decoder	VC	conv3
sub04	sub01	0.993469	VGG19_decoder	VC	conv4
sub04	sub01	0.99551	VGG19_decoder	VC	conv5
sub04	sub01	0.977959	VGG19_decoder	VC	fc6
sub04	sub01	0.964898	VGG19_decoder	VC	fc7
sub04	sub01	0.949796	VGG19_decoder	VC	fc8
sub04	sub02	0.788163	VGG19_decoder	VC	conv1
sub04	sub02	0.973061	VGG19_decoder	VC	conv2
sub04	sub02	0.99551	VGG19_decoder	VC	conv3
sub04	sub02	0.993061	VGG19_decoder	VC	conv4
sub04	sub02	0.996327	VGG19_decoder	VC	conv5
sub04	sub02	0.974694	VGG19_decoder	VC	fc6
sub04	sub02	0.960408	VGG19_decoder	VC	fc7
sub04	sub02	0.951429	VGG19_decoder	VC	fc8
sub04	sub03	0.784898	VGG19_decoder	VC	conv1
sub04	sub03	0.976327	VGG19_decoder	VC	conv2
sub04	sub03	0.993469	VGG19_decoder	VC	conv3
sub04	sub03	0.993878	VGG19_decoder	VC	conv4
sub04	sub03	0.99551	VGG19_decoder	VC	conv5
sub04	sub03	0.977959	VGG19_decoder	VC	fc6
sub04	sub03	0.962857	VGG19_decoder	VC	fc7
sub04	sub03	0.949796	VGG19_decoder	VC	fc8
sub04	sub05	0.767755	VGG19_decoder	VC	conv1
sub04	sub05	0.973061	VGG19_decoder	VC	conv2
sub04	sub05	0.993469	VGG19_decoder	VC	conv3
sub04	sub05	0.994694	VGG19_decoder	VC	conv4
sub04	sub05	0.995918	VGG19_decoder	VC	conv5
sub04	sub05	0.98449	VGG19_decoder	VC	fc6
sub04	sub05	0.974286	VGG19_decoder	VC	fc7
sub04	sub05	0.951837	VGG19_decoder	VC	fc8
sub05	sub01	0.756327	VGG19_decoder	VC	conv1
sub05	sub01	0.931837	VGG19_decoder	VC	conv2
sub05	sub01	0.957959	VGG19_decoder	VC	conv3
sub05	sub01	0.959184	VGG19_decoder	VC	conv4
sub05	sub01	0.968571	VGG19_decoder	VC	conv5
sub05	sub01	0.956735	VGG19_decoder	VC	fc6
sub05	sub01	0.965306	VGG19_decoder	VC	fc7
sub05	sub01	0.944898	VGG19_decoder	VC	fc8
sub05	sub02	0.754286	VGG19_decoder	VC	conv1
sub05	sub02	0.94898	VGG19_decoder	VC	conv2
sub05	sub02	0.978776	VGG19_decoder	VC	conv3
sub05	sub02	0.970204	VGG19_decoder	VC	conv4
sub05	sub02	0.968163	VGG19_decoder	VC	conv5
sub05	sub02	0.958367	VGG19_decoder	VC	fc6
sub05	sub02	0.95551	VGG19_decoder	VC	fc7
sub05	sub02	0.928163	VGG19_decoder	VC	fc8
sub05	sub03	0.699592	VGG19_decoder	VC	conv1
sub05	sub03	0.931837	VGG19_decoder	VC	conv2
sub05	sub03	0.97102	VGG19_decoder	VC	conv3
sub05	sub03	0.964898	VGG19_decoder	VC	conv4
sub05	sub03	0.968571	VGG19_decoder	VC	conv5
sub05	sub03	0.958367	VGG19_decoder	VC	fc6
sub05	sub03	0.954694	VGG19_decoder	VC	fc7
sub05	sub03	0.929388	VGG19_decoder	VC	fc8
sub05	sub04	0.698367	VGG19_decoder	VC	conv1
sub05	sub04	0.938367	VGG19_decoder	VC	conv2
sub05	sub04	0.973061	VGG19_decoder	VC	conv3
sub05	sub04	0.968163	VGG19_decoder	VC	conv4
sub05	sub04	0.966122	VGG19_decoder	VC	conv5
sub05	sub04	0.948163	VGG19_decoder	VC	fc6
sub05	sub04	0.950204	VGG19_decoder	VC	fc7
sub05	sub04	0.937143	VGG19_decoder	VC	fc8

## Sheet: dnn_CLIP_decoder
Source	Target	Identification accuracy	Method	ROI	Layer
sub01	sub02	0.793878	CLIP_decoder	VC	conv1
sub01	sub02	0.956327	CLIP_decoder	VC	conv2
sub01	sub02	0.98449	CLIP_decoder	VC	conv3
sub01	sub02	0.984082	CLIP_decoder	VC	conv4
sub01	sub02	0.977143	CLIP_decoder	VC	conv5
sub01	sub02	0.96449	CLIP_decoder	VC	fc6
sub01	sub02	0.952245	CLIP_decoder	VC	fc7
sub01	sub02	0.933061	CLIP_decoder	VC	fc8
sub01	sub03	0.760408	CLIP_decoder	VC	conv1
sub01	sub03	0.962857	CLIP_decoder	VC	conv2
sub01	sub03	0.981633	CLIP_decoder	VC	conv3
sub01	sub03	0.976735	CLIP_decoder	VC	conv4
sub01	sub03	0.973061	CLIP_decoder	VC	conv5
sub01	sub03	0.958367	CLIP_decoder	VC	fc6
sub01	sub03	0.947755	CLIP_decoder	VC	fc7
sub01	sub03	0.918776	CLIP_decoder	VC	fc8
sub01	sub04	0.782449	CLIP_decoder	VC	conv1
sub01	sub04	0.952245	CLIP_decoder	VC	conv2
sub01	sub04	0.98898	CLIP_decoder	VC	conv3
sub01	sub04	0.985306	CLIP_decoder	VC	conv4
sub01	sub04	0.980408	CLIP_decoder	VC	conv5
sub01	sub04	0.966939	CLIP_decoder	VC	fc6
sub01	sub04	0.954694	CLIP_decoder	VC	fc7
sub01	sub04	0.926122	CLIP_decoder	VC	fc8
sub01	sub05	0.780816	CLIP_decoder	VC	conv1
sub01	sub05	0.957959	CLIP_decoder	VC	conv2
sub01	sub05	0.982857	CLIP_decoder	VC	conv3
sub01	sub05	0.980408	CLIP_decoder	VC	conv4
sub01	sub05	0.980816	CLIP_decoder	VC	conv5
sub01	sub05	0.968571	CLIP_decoder	VC	fc6
sub01	sub05	0.960816	CLIP_decoder	VC	fc7
sub01	sub05	0.926531	CLIP_decoder	VC	fc8
sub02	sub01	0.824082	CLIP_decoder	VC	conv1
sub02	sub01	0.953469	CLIP_decoder	VC	conv2
sub02	sub01	0.982449	CLIP_decoder	VC	conv3
sub02	sub01	0.976327	CLIP_decoder	VC	conv4
sub02	sub01	0.978776	CLIP_decoder	VC	conv5
sub02	sub01	0.973061	CLIP_decoder	VC	fc6
sub02	sub01	0.960816	CLIP_decoder	VC	fc7
sub02	sub01	0.929388	CLIP_decoder	VC	fc8
sub02	sub03	0.819184	CLIP_decoder	VC	conv1
sub02	sub03	0.956735	CLIP_decoder	VC	conv2
sub02	sub03	0.983265	CLIP_decoder	VC	conv3
sub02	sub03	0.97551	CLIP_decoder	VC	conv4
sub02	sub03	0.975102	CLIP_decoder	VC	conv5
sub02	sub03	0.971429	CLIP_decoder	VC	fc6
sub02	sub03	0.960408	CLIP_decoder	VC	fc7
sub02	sub03	0.928163	CLIP_decoder	VC	fc8
sub02	sub04	0.816327	CLIP_decoder	VC	conv1
sub02	sub04	0.957551	CLIP_decoder	VC	conv2
sub02	sub04	0.98449	CLIP_decoder	VC	conv3
sub02	sub04	0.981224	CLIP_decoder	VC	conv4
sub02	sub04	0.981224	CLIP_decoder	VC	conv5
sub02	sub04	0.97102	CLIP_decoder	VC	fc6
sub02	sub04	0.962041	CLIP_decoder	VC	fc7
sub02	sub04	0.935102	CLIP_decoder	VC	fc8
sub02	sub05	0.81102	CLIP_decoder	VC	conv1
sub02	sub05	0.947347	CLIP_decoder	VC	conv2
sub02	sub05	0.980816	CLIP_decoder	VC	conv3
sub02	sub05	0.971837	CLIP_decoder	VC	conv4
sub02	sub05	0.974694	CLIP_decoder	VC	conv5
sub02	sub05	0.94898	CLIP_decoder	VC	fc6
sub02	sub05	0.929796	CLIP_decoder	VC	fc7
sub02	sub05	0.915102	CLIP_decoder	VC	fc8
sub03	sub01	0.784898	CLIP_decoder	VC	conv1
sub03	sub01	0.952245	CLIP_decoder	VC	conv2
sub03	sub01	0.975102	CLIP_decoder	VC	conv3
sub03	sub01	0.976327	CLIP_decoder	VC	conv4
sub03	sub01	0.973469	CLIP_decoder	VC	conv5
sub03	sub01	0.974694	CLIP_decoder	VC	fc6
sub03	sub01	0.968571	CLIP_decoder	VC	fc7
sub03	sub01	0.94449	CLIP_decoder	VC	fc8
sub03	sub02	0.768163	CLIP_decoder	VC	conv1
sub03	sub02	0.94	CLIP_decoder	VC	conv2
sub03	sub02	0.977143	CLIP_decoder	VC	conv3
sub03	sub02	0.966531	CLIP_decoder	VC	conv4
sub03	sub02	0.966122	CLIP_decoder	VC	conv5
sub03	sub02	0.973878	CLIP_decoder	VC	fc6
sub03	sub02	0.965714	CLIP_decoder	VC	fc7
sub03	sub02	0.95102	CLIP_decoder	VC	fc8
sub03	sub04	0.791837	CLIP_decoder	VC	conv1
sub03	sub04	0.939184	CLIP_decoder	VC	conv2
sub03	sub04	0.979184	CLIP_decoder	VC	conv3
sub03	sub04	0.974286	CLIP_decoder	VC	conv4
sub03	sub04	0.979184	CLIP_decoder	VC	conv5
sub03	sub04	0.983265	CLIP_decoder	VC	fc6
sub03	sub04	0.971429	CLIP_decoder	VC	fc7
sub03	sub04	0.945306	CLIP_decoder	VC	fc8
sub03	sub05	0.791429	CLIP_decoder	VC	conv1
sub03	sub05	0.935102	CLIP_decoder	VC	conv2
sub03	sub05	0.973878	CLIP_decoder	VC	conv3
sub03	sub05	0.96898	CLIP_decoder	VC	conv4
sub03	sub05	0.978776	CLIP_decoder	VC	conv5
sub03	sub05	0.971837	CLIP_decoder	VC	fc6
sub03	sub05	0.962449	CLIP_decoder	VC	fc7
sub03	sub05	0.935102	CLIP_decoder	VC	fc8
sub04	sub01	0.756327	CLIP_decoder	VC	conv1
sub04	sub01	0.96	CLIP_decoder	VC	conv2
sub04	sub01	0.982449	CLIP_decoder	VC	conv3
sub04	sub01	0.976327	CLIP_decoder	VC	conv4
sub04	sub01	0.981633	CLIP_decoder	VC	conv5
sub04	sub01	0.974286	CLIP_decoder	VC	fc6
sub04	sub01	0.966939	CLIP_decoder	VC	fc7
sub04	sub01	0.939184	CLIP_decoder	VC	fc8
sub04	sub02	0.729796	CLIP_decoder	VC	conv1
sub04	sub02	0.94898	CLIP_decoder	VC	conv2
sub04	sub02	0.988163	CLIP_decoder	VC	conv3
sub04	sub02	0.982857	CLIP_decoder	VC	conv4
sub04	sub02	0.984082	CLIP_decoder	VC	conv5
sub04	sub02	0.973878	CLIP_decoder	VC	fc6
sub04	sub02	0.958776	CLIP_decoder	VC	fc7
sub04	sub02	0.950204	CLIP_decoder	VC	fc8
sub04	sub03	0.779184	CLIP_decoder	VC	conv1
sub04	sub03	0.959592	CLIP_decoder	VC	conv2
sub04	sub03	0.98449	CLIP_decoder	VC	conv3
sub04	sub03	0.98	CLIP_decoder	VC	conv4
sub04	sub03	0.986122	CLIP_decoder	VC	conv5
sub04	sub03	0.982449	CLIP_decoder	VC	fc6
sub04	sub03	0.976327	CLIP_decoder	VC	fc7
sub04	sub03	0.945714	CLIP_decoder	VC	fc8
sub04	sub05	0.745306	CLIP_decoder	VC	conv1
sub04	sub05	0.949388	CLIP_decoder	VC	conv2
sub04	sub05	0.98	CLIP_decoder	VC	conv3
sub04	sub05	0.975102	CLIP_decoder	VC	conv4
sub04	sub05	0.982041	CLIP_decoder	VC	conv5
sub04	sub05	0.964082	CLIP_decoder	VC	fc6
sub04	sub05	0.953061	CLIP_decoder	VC	fc7
sub04	sub05	0.933061	CLIP_decoder	VC	fc8
sub05	sub01	0.753061	CLIP_decoder	VC	conv1
sub05	sub01	0.918776	CLIP_decoder	VC	conv2
sub05	sub01	0.968571	CLIP_decoder	VC	conv3
sub05	sub01	0.949796	CLIP_decoder	VC	conv4
sub05	sub01	0.947755	CLIP_decoder	VC	conv5
sub05	sub01	0.942449	CLIP_decoder	VC	fc6
sub05	sub01	0.94449	CLIP_decoder	VC	fc7
sub05	sub01	0.907755	CLIP_decoder	VC	fc8
sub05	sub02	0.772653	CLIP_decoder	VC	conv1
sub05	sub02	0.911429	CLIP_decoder	VC	conv2
sub05	sub02	0.966939	CLIP_decoder	VC	conv3
sub05	sub02	0.944898	CLIP_decoder	VC	conv4
sub05	sub02	0.937143	CLIP_decoder	VC	conv5
sub05	sub02	0.945306	CLIP_decoder	VC	fc6
sub05	sub02	0.937551	CLIP_decoder	VC	fc7
sub05	sub02	0.904898	CLIP_decoder	VC	fc8
sub05	sub03	0.753061	CLIP_decoder	VC	conv1
sub05	sub03	0.911837	CLIP_decoder	VC	conv2
sub05	sub03	0.965714	CLIP_decoder	VC	conv3
sub05	sub03	0.952653	CLIP_decoder	VC	conv4
sub05	sub03	0.954694	CLIP_decoder	VC	conv5
sub05	sub03	0.953878	CLIP_decoder	VC	fc6
sub05	sub03	0.953061	CLIP_decoder	VC	fc7
sub05	sub03	0.920816	CLIP_decoder	VC	fc8
sub05	sub04	0.742041	CLIP_decoder	VC	conv1
sub05	sub04	0.924898	CLIP_decoder	VC	conv2
sub05	sub04	0.966531	CLIP_decoder	VC	conv3
sub05	sub04	0.951429	CLIP_decoder	VC	conv4
sub05	sub04	0.949796	CLIP_decoder	VC	conv5
sub05	sub04	0.947755	CLIP_decoder	VC	fc6
sub05	sub04	0.946531	CLIP_decoder	VC	fc7
sub05	sub04	0.920408	CLIP_decoder	VC	fc8

## Sheet: pixel_VGG19_decoder
Source	Target	Identification accuracy	Method	ROI
sub01	sub02	0.823673	VGG19_decoder	VC
sub01	sub03	0.825306	VGG19_decoder	VC
sub01	sub04	0.819592	VGG19_decoder	VC
sub01	sub05	0.800816	VGG19_decoder	VC
sub02	sub01	0.810204	VGG19_decoder	VC
sub02	sub03	0.817959	VGG19_decoder	VC
sub02	sub04	0.814694	VGG19_decoder	VC
sub02	sub05	0.798367	VGG19_decoder	VC
sub03	sub01	0.803673	VGG19_decoder	VC
sub03	sub02	0.819184	VGG19_decoder	VC
sub03	sub04	0.801633	VGG19_decoder	VC
sub03	sub05	0.790612	VGG19_decoder	VC
sub04	sub01	0.773061	VGG19_decoder	VC
sub04	sub02	0.796735	VGG19_decoder	VC
sub04	sub03	0.774286	VGG19_decoder	VC
sub04	sub05	0.779592	VGG19_decoder	VC
sub05	sub01	0.756735	VGG19_decoder	VC
sub05	sub02	0.774286	VGG19_decoder	VC
sub05	sub03	0.727755	VGG19_decoder	VC
sub05	sub04	0.697143	VGG19_decoder	VC

## Sheet: pixel_CLIP_decoder
Source	Target	Identification accuracy	Method	ROI
sub01	sub02	0.819184	CLIP_decoder	VC
sub01	sub03	0.806531	CLIP_decoder	VC
sub01	sub04	0.801224	CLIP_decoder	VC
sub01	sub05	0.795102	CLIP_decoder	VC
sub02	sub01	0.809796	CLIP_decoder	VC
sub02	sub03	0.813061	CLIP_decoder	VC
sub02	sub04	0.795102	CLIP_decoder	VC
sub02	sub05	0.788163	CLIP_decoder	VC
sub03	sub01	0.800408	CLIP_decoder	VC
sub03	sub02	0.806939	CLIP_decoder	VC
sub03	sub04	0.771429	CLIP_decoder	VC
sub03	sub05	0.818776	CLIP_decoder	VC
sub04	sub01	0.771837	CLIP_decoder	VC
sub04	sub02	0.746939	CLIP_decoder	VC
sub04	sub03	0.777959	CLIP_decoder	VC
sub04	sub05	0.747755	CLIP_decoder	VC
sub05	sub01	0.743673	CLIP_decoder	VC
sub05	sub02	0.76449	CLIP_decoder	VC
sub05	sub03	0.752653	CLIP_decoder	VC
sub05	sub04	0.74898	CLIP_decoder	VC
