# Supplementary material for: Inter-individual and inter-site neural code conversion without shared stimuli
Source: Nat Comput Sci. 2025 Jul 11;5(7):534–46. doi: 10.1038/s43588-025-00826-5 (PMC12286860; doi:10.1038/s43588-025-00826-5)
Supplement: Supplementary file 8 — Source Data Fig. 6. [file 43588_2025_826_MOESM8_ESM.xlsx]

## Sheet: dnn_content_loss
Source	Target	Number of samples	Identification accuracy	Method	ROI	Layer
sub01	sub02	300	0.593061	content_loss	VC	conv1
sub01	sub02	300	0.869796	content_loss	VC	conv2
sub01	sub02	300	0.953878	content_loss	VC	conv3
sub01	sub02	300	0.946122	content_loss	VC	conv4
sub01	sub02	300	0.936327	content_loss	VC	conv5
sub01	sub02	300	0.921224	content_loss	VC	fc6
sub01	sub02	300	0.895918	content_loss	VC	fc7
sub01	sub02	300	0.873469	content_loss	VC	fc8
sub01	sub03	300	0.634286	content_loss	VC	conv1
sub01	sub03	300	0.860816	content_loss	VC	conv2
sub01	sub03	300	0.945306	content_loss	VC	conv3
sub01	sub03	300	0.942449	content_loss	VC	conv4
sub01	sub03	300	0.937143	content_loss	VC	conv5
sub01	sub03	300	0.911429	content_loss	VC	fc6
sub01	sub03	300	0.896327	content_loss	VC	fc7
sub01	sub03	300	0.85102	content_loss	VC	fc8
sub01	sub04	300	0.644898	content_loss	VC	conv1
sub01	sub04	300	0.877551	content_loss	VC	conv2
sub01	sub04	300	0.962041	content_loss	VC	conv3
sub01	sub04	300	0.953469	content_loss	VC	conv4
sub01	sub04	300	0.942857	content_loss	VC	conv5
sub01	sub04	300	0.925714	content_loss	VC	fc6
sub01	sub04	300	0.90898	content_loss	VC	fc7
sub01	sub04	300	0.886122	content_loss	VC	fc8
sub01	sub05	300	0.598367	content_loss	VC	conv1
sub01	sub05	300	0.867347	content_loss	VC	conv2
sub01	sub05	300	0.953469	content_loss	VC	conv3
sub01	sub05	300	0.943265	content_loss	VC	conv4
sub01	sub05	300	0.93102	content_loss	VC	conv5
sub01	sub05	300	0.925714	content_loss	VC	fc6
sub01	sub05	300	0.909796	content_loss	VC	fc7
sub01	sub05	300	0.875918	content_loss	VC	fc8
sub02	sub01	300	0.642857	content_loss	VC	conv1
sub02	sub01	300	0.869796	content_loss	VC	conv2
sub02	sub01	300	0.927755	content_loss	VC	conv3
sub02	sub01	300	0.933878	content_loss	VC	conv4
sub02	sub01	300	0.93102	content_loss	VC	conv5
sub02	sub01	300	0.903265	content_loss	VC	fc6
sub02	sub01	300	0.873469	content_loss	VC	fc7
sub02	sub01	300	0.866122	content_loss	VC	fc8
sub02	sub03	300	0.618776	content_loss	VC	conv1
sub02	sub03	300	0.878776	content_loss	VC	conv2
sub02	sub03	300	0.933469	content_loss	VC	conv3
sub02	sub03	300	0.93551	content_loss	VC	conv4
sub02	sub03	300	0.926939	content_loss	VC	conv5
sub02	sub03	300	0.911837	content_loss	VC	fc6
sub02	sub03	300	0.88	content_loss	VC	fc7
sub02	sub03	300	0.867347	content_loss	VC	fc8
sub02	sub04	300	0.61551	content_loss	VC	conv1
sub02	sub04	300	0.861633	content_loss	VC	conv2
sub02	sub04	300	0.926939	content_loss	VC	conv3
sub02	sub04	300	0.920408	content_loss	VC	conv4
sub02	sub04	300	0.925306	content_loss	VC	conv5
sub02	sub04	300	0.924898	content_loss	VC	fc6
sub02	sub04	300	0.897959	content_loss	VC	fc7
sub02	sub04	300	0.862041	content_loss	VC	fc8
sub02	sub05	300	0.600816	content_loss	VC	conv1
sub02	sub05	300	0.851837	content_loss	VC	conv2
sub02	sub05	300	0.938367	content_loss	VC	conv3
sub02	sub05	300	0.920408	content_loss	VC	conv4
sub02	sub05	300	0.924082	content_loss	VC	conv5
sub02	sub05	300	0.897551	content_loss	VC	fc6
sub02	sub05	300	0.880408	content_loss	VC	fc7
sub02	sub05	300	0.861633	content_loss	VC	fc8
sub03	sub01	300	0.670612	content_loss	VC	conv1
sub03	sub01	300	0.856735	content_loss	VC	conv2
sub03	sub01	300	0.943265	content_loss	VC	conv3
sub03	sub01	300	0.938776	content_loss	VC	conv4
sub03	sub01	300	0.932245	content_loss	VC	conv5
sub03	sub01	300	0.924082	content_loss	VC	fc6
sub03	sub01	300	0.922857	content_loss	VC	fc7
sub03	sub01	300	0.897959	content_loss	VC	fc8
sub03	sub02	300	0.678776	content_loss	VC	conv1
sub03	sub02	300	0.868163	content_loss	VC	conv2
sub03	sub02	300	0.938776	content_loss	VC	conv3
sub03	sub02	300	0.937143	content_loss	VC	conv4
sub03	sub02	300	0.918776	content_loss	VC	conv5
sub03	sub02	300	0.929796	content_loss	VC	fc6
sub03	sub02	300	0.925714	content_loss	VC	fc7
sub03	sub02	300	0.896327	content_loss	VC	fc8
sub03	sub04	300	0.652245	content_loss	VC	conv1
sub03	sub04	300	0.871429	content_loss	VC	conv2
sub03	sub04	300	0.952245	content_loss	VC	conv3
sub03	sub04	300	0.932653	content_loss	VC	conv4
sub03	sub04	300	0.928571	content_loss	VC	conv5
sub03	sub04	300	0.927755	content_loss	VC	fc6
sub03	sub04	300	0.919592	content_loss	VC	fc7
sub03	sub04	300	0.900816	content_loss	VC	fc8
sub03	sub05	300	0.684082	content_loss	VC	conv1
sub03	sub05	300	0.870204	content_loss	VC	conv2
sub03	sub05	300	0.946939	content_loss	VC	conv3
sub03	sub05	300	0.942041	content_loss	VC	conv4
sub03	sub05	300	0.932653	content_loss	VC	conv5
sub03	sub05	300	0.933469	content_loss	VC	fc6
sub03	sub05	300	0.928571	content_loss	VC	fc7
sub03	sub05	300	0.880816	content_loss	VC	fc8
sub04	sub01	300	0.676735	content_loss	VC	conv1
sub04	sub01	300	0.901224	content_loss	VC	conv2
sub04	sub01	300	0.971837	content_loss	VC	conv3
sub04	sub01	300	0.967755	content_loss	VC	conv4
sub04	sub01	300	0.963265	content_loss	VC	conv5
sub04	sub01	300	0.941633	content_loss	VC	fc6
sub04	sub01	300	0.93102	content_loss	VC	fc7
sub04	sub01	300	0.88449	content_loss	VC	fc8
sub04	sub02	300	0.693878	content_loss	VC	conv1
sub04	sub02	300	0.897959	content_loss	VC	conv2
sub04	sub02	300	0.979184	content_loss	VC	conv3
sub04	sub02	300	0.968163	content_loss	VC	conv4
sub04	sub02	300	0.962041	content_loss	VC	conv5
sub04	sub02	300	0.926531	content_loss	VC	fc6
sub04	sub02	300	0.909388	content_loss	VC	fc7
sub04	sub02	300	0.867347	content_loss	VC	fc8
sub04	sub03	300	0.71102	content_loss	VC	conv1
sub04	sub03	300	0.914286	content_loss	VC	conv2
sub04	sub03	300	0.97551	content_loss	VC	conv3
sub04	sub03	300	0.973061	content_loss	VC	conv4
sub04	sub03	300	0.971837	content_loss	VC	conv5
sub04	sub03	300	0.941224	content_loss	VC	fc6
sub04	sub03	300	0.927755	content_loss	VC	fc7
sub04	sub03	300	0.900816	content_loss	VC	fc8
sub04	sub05	300	0.694286	content_loss	VC	conv1
sub04	sub05	300	0.88898	content_loss	VC	conv2
sub04	sub05	300	0.978776	content_loss	VC	conv3
sub04	sub05	300	0.959592	content_loss	VC	conv4
sub04	sub05	300	0.951837	content_loss	VC	conv5
sub04	sub05	300	0.932245	content_loss	VC	fc6
sub04	sub05	300	0.917551	content_loss	VC	fc7
sub04	sub05	300	0.876735	content_loss	VC	fc8
sub05	sub01	300	0.649388	content_loss	VC	conv1
sub05	sub01	300	0.810204	content_loss	VC	conv2
sub05	sub01	300	0.876327	content_loss	VC	conv3
sub05	sub01	300	0.855918	content_loss	VC	conv4
sub05	sub01	300	0.854694	content_loss	VC	conv5
sub05	sub01	300	0.882449	content_loss	VC	fc6
sub05	sub01	300	0.866531	content_loss	VC	fc7
sub05	sub01	300	0.830204	content_loss	VC	fc8
sub05	sub02	300	0.636735	content_loss	VC	conv1
sub05	sub02	300	0.797143	content_loss	VC	conv2
sub05	sub02	300	0.877959	content_loss	VC	conv3
sub05	sub02	300	0.862857	content_loss	VC	conv4
sub05	sub02	300	0.861224	content_loss	VC	conv5
sub05	sub02	300	0.884082	content_loss	VC	fc6
sub05	sub02	300	0.868163	content_loss	VC	fc7
sub05	sub02	300	0.837959	content_loss	VC	fc8
sub05	sub03	300	0.597551	content_loss	VC	conv1
sub05	sub03	300	0.772653	content_loss	VC	conv2
sub05	sub03	300	0.845306	content_loss	VC	conv3
sub05	sub03	300	0.84898	content_loss	VC	conv4
sub05	sub03	300	0.842857	content_loss	VC	conv5
sub05	sub03	300	0.84449	content_loss	VC	fc6
sub05	sub03	300	0.836327	content_loss	VC	fc7
sub05	sub03	300	0.796327	content_loss	VC	fc8
sub05	sub04	300	0.616735	content_loss	VC	conv1
sub05	sub04	300	0.781224	content_loss	VC	conv2
sub05	sub04	300	0.886531	content_loss	VC	conv3
sub05	sub04	300	0.868163	content_loss	VC	conv4
sub05	sub04	300	0.843673	content_loss	VC	conv5
sub05	sub04	300	0.882041	content_loss	VC	fc6
sub05	sub04	300	0.869796	content_loss	VC	fc7
sub05	sub04	300	0.834286	content_loss	VC	fc8
sub01	sub02	600	0.702857	content_loss	VC	conv1
sub01	sub02	600	0.914286	content_loss	VC	conv2
sub01	sub02	600	0.967755	content_loss	VC	conv3
sub01	sub02	600	0.962857	content_loss	VC	conv4
sub01	sub02	600	0.959592	content_loss	VC	conv5
sub01	sub02	600	0.942449	content_loss	VC	fc6
sub01	sub02	600	0.920816	content_loss	VC	fc7
sub01	sub02	600	0.884898	content_loss	VC	fc8
sub01	sub03	600	0.688163	content_loss	VC	conv1
sub01	sub03	600	0.914286	content_loss	VC	conv2
sub01	sub03	600	0.971429	content_loss	VC	conv3
sub01	sub03	600	0.967755	content_loss	VC	conv4
sub01	sub03	600	0.965714	content_loss	VC	conv5
sub01	sub03	600	0.929388	content_loss	VC	fc6
sub01	sub03	600	0.915918	content_loss	VC	fc7
sub01	sub03	600	0.880816	content_loss	VC	fc8
sub01	sub04	600	0.706122	content_loss	VC	conv1
sub01	sub04	600	0.918776	content_loss	VC	conv2
sub01	sub04	600	0.973061	content_loss	VC	conv3
sub01	sub04	600	0.966939	content_loss	VC	conv4
sub01	sub04	600	0.961633	content_loss	VC	conv5
sub01	sub04	600	0.941224	content_loss	VC	fc6
sub01	sub04	600	0.917143	content_loss	VC	fc7
sub01	sub04	600	0.880408	content_loss	VC	fc8
sub01	sub05	600	0.64898	content_loss	VC	conv1
sub01	sub05	600	0.895918	content_loss	VC	conv2
sub01	sub05	600	0.954694	content_loss	VC	conv3
sub01	sub05	600	0.95551	content_loss	VC	conv4
sub01	sub05	600	0.948163	content_loss	VC	conv5
sub01	sub05	600	0.919184	content_loss	VC	fc6
sub01	sub05	600	0.896327	content_loss	VC	fc7
sub01	sub05	600	0.866122	content_loss	VC	fc8
sub02	sub01	600	0.685306	content_loss	VC	conv1
sub02	sub01	600	0.896327	content_loss	VC	conv2
sub02	sub01	600	0.950204	content_loss	VC	conv3
sub02	sub01	600	0.946122	content_loss	VC	conv4
sub02	sub01	600	0.945306	content_loss	VC	conv5
sub02	sub01	600	0.92898	content_loss	VC	fc6
sub02	sub01	600	0.917551	content_loss	VC	fc7
sub02	sub01	600	0.894694	content_loss	VC	fc8
sub02	sub03	600	0.664082	content_loss	VC	conv1
sub02	sub03	600	0.890204	content_loss	VC	conv2
sub02	sub03	600	0.957551	content_loss	VC	conv3
sub02	sub03	600	0.953469	content_loss	VC	conv4
sub02	sub03	600	0.956327	content_loss	VC	conv5
sub02	sub03	600	0.946122	content_loss	VC	fc6
sub02	sub03	600	0.924898	content_loss	VC	fc7
sub02	sub03	600	0.895102	content_loss	VC	fc8
sub02	sub04	600	0.677143	content_loss	VC	conv1
sub02	sub04	600	0.906122	content_loss	VC	conv2
sub02	sub04	600	0.971429	content_loss	VC	conv3
sub02	sub04	600	0.965714	content_loss	VC	conv4
sub02	sub04	600	0.962857	content_loss	VC	conv5
sub02	sub04	600	0.949796	content_loss	VC	fc6
sub02	sub04	600	0.931429	content_loss	VC	fc7
sub02	sub04	600	0.902857	content_loss	VC	fc8
sub02	sub05	600	0.67551	content_loss	VC	conv1
sub02	sub05	600	0.879592	content_loss	VC	conv2
sub02	sub05	600	0.943265	content_loss	VC	conv3
sub02	sub05	600	0.937143	content_loss	VC	conv4
sub02	sub05	600	0.935102	content_loss	VC	conv5
sub02	sub05	600	0.944898	content_loss	VC	fc6
sub02	sub05	600	0.920816	content_loss	VC	fc7
sub02	sub05	600	0.904082	content_loss	VC	fc8
sub03	sub01	600	0.706531	content_loss	VC	conv1
sub03	sub01	600	0.887347	content_loss	VC	conv2
sub03	sub01	600	0.957959	content_loss	VC	conv3
sub03	sub01	600	0.954694	content_loss	VC	conv4
sub03	sub01	600	0.939592	content_loss	VC	conv5
sub03	sub01	600	0.927347	content_loss	VC	fc6
sub03	sub01	600	0.92449	content_loss	VC	fc7
sub03	sub01	600	0.903265	content_loss	VC	fc8
sub03	sub02	600	0.697551	content_loss	VC	conv1
sub03	sub02	600	0.88898	content_loss	VC	conv2
sub03	sub02	600	0.955102	content_loss	VC	conv3
sub03	sub02	600	0.948571	content_loss	VC	conv4
sub03	sub02	600	0.943673	content_loss	VC	conv5
sub03	sub02	600	0.924898	content_loss	VC	fc6
sub03	sub02	600	0.912653	content_loss	VC	fc7
sub03	sub02	600	0.91102	content_loss	VC	fc8
sub03	sub04	600	0.717551	content_loss	VC	conv1
sub03	sub04	600	0.888571	content_loss	VC	conv2
sub03	sub04	600	0.95551	content_loss	VC	conv3
sub03	sub04	600	0.955918	content_loss	VC	conv4
sub03	sub04	600	0.955102	content_loss	VC	conv5
sub03	sub04	600	0.943673	content_loss	VC	fc6
sub03	sub04	600	0.938367	content_loss	VC	fc7
sub03	sub04	600	0.910612	content_loss	VC	fc8
sub03	sub05	600	0.715918	content_loss	VC	conv1
sub03	sub05	600	0.882857	content_loss	VC	conv2
sub03	sub05	600	0.963673	content_loss	VC	conv3
sub03	sub05	600	0.961633	content_loss	VC	conv4
sub03	sub05	600	0.951837	content_loss	VC	conv5
sub03	sub05	600	0.946122	content_loss	VC	fc6
sub03	sub05	600	0.957143	content_loss	VC	fc7
sub03	sub05	600	0.917551	content_loss	VC	fc8
sub04	sub01	600	0.719592	content_loss	VC	conv1
sub04	sub01	600	0.922857	content_loss	VC	conv2
sub04	sub01	600	0.980816	content_loss	VC	conv3
sub04	sub01	600	0.978776	content_loss	VC	conv4
sub04	sub01	600	0.976327	content_loss	VC	conv5
sub04	sub01	600	0.952245	content_loss	VC	fc6
sub04	sub01	600	0.935918	content_loss	VC	fc7
sub04	sub01	600	0.913878	content_loss	VC	fc8
sub04	sub02	600	0.713878	content_loss	VC	conv1
sub04	sub02	600	0.911429	content_loss	VC	conv2
sub04	sub02	600	0.982041	content_loss	VC	conv3
sub04	sub02	600	0.979184	content_loss	VC	conv4
sub04	sub02	600	0.983265	content_loss	VC	conv5
sub04	sub02	600	0.958776	content_loss	VC	fc6
sub04	sub02	600	0.945306	content_loss	VC	fc7
sub04	sub02	600	0.915102	content_loss	VC	fc8
sub04	sub03	600	0.710612	content_loss	VC	conv1
sub04	sub03	600	0.933878	content_loss	VC	conv2
sub04	sub03	600	0.985714	content_loss	VC	conv3
sub04	sub03	600	0.98	content_loss	VC	conv4
sub04	sub03	600	0.977959	content_loss	VC	conv5
sub04	sub03	600	0.951429	content_loss	VC	fc6
sub04	sub03	600	0.930612	content_loss	VC	fc7
sub04	sub03	600	0.918776	content_loss	VC	fc8
sub04	sub05	600	0.696735	content_loss	VC	conv1
sub04	sub05	600	0.917551	content_loss	VC	conv2
sub04	sub05	600	0.983673	content_loss	VC	conv3
sub04	sub05	600	0.979184	content_loss	VC	conv4
sub04	sub05	600	0.979592	content_loss	VC	conv5
sub04	sub05	600	0.94898	content_loss	VC	fc6
sub04	sub05	600	0.937143	content_loss	VC	fc7
sub04	sub05	600	0.914286	content_loss	VC	fc8
sub05	sub01	600	0.642449	content_loss	VC	conv1
sub05	sub01	600	0.859592	content_loss	VC	conv2
sub05	sub01	600	0.91102	content_loss	VC	conv3
sub05	sub01	600	0.89102	content_loss	VC	conv4
sub05	sub01	600	0.892245	content_loss	VC	conv5
sub05	sub01	600	0.913878	content_loss	VC	fc6
sub05	sub01	600	0.904082	content_loss	VC	fc7
sub05	sub01	600	0.878776	content_loss	VC	fc8
sub05	sub02	600	0.644898	content_loss	VC	conv1
sub05	sub02	600	0.84898	content_loss	VC	conv2
sub05	sub02	600	0.903265	content_loss	VC	conv3
sub05	sub02	600	0.884082	content_loss	VC	conv4
sub05	sub02	600	0.90449	content_loss	VC	conv5
sub05	sub02	600	0.911837	content_loss	VC	fc6
sub05	sub02	600	0.896327	content_loss	VC	fc7
sub05	sub02	600	0.860408	content_loss	VC	fc8
sub05	sub03	600	0.629388	content_loss	VC	conv1
sub05	sub03	600	0.838367	content_loss	VC	conv2
sub05	sub03	600	0.890204	content_loss	VC	conv3
sub05	sub03	600	0.876735	content_loss	VC	conv4
sub05	sub03	600	0.891429	content_loss	VC	conv5
sub05	sub03	600	0.911429	content_loss	VC	fc6
sub05	sub03	600	0.917551	content_loss	VC	fc7
sub05	sub03	600	0.874286	content_loss	VC	fc8
sub05	sub04	600	0.653878	content_loss	VC	conv1
sub05	sub04	600	0.843265	content_loss	VC	conv2
sub05	sub04	600	0.889388	content_loss	VC	conv3
sub05	sub04	600	0.879592	content_loss	VC	conv4
sub05	sub04	600	0.888571	content_loss	VC	conv5
sub05	sub04	600	0.902041	content_loss	VC	fc6
sub05	sub04	600	0.892653	content_loss	VC	fc7
sub05	sub04	600	0.870612	content_loss	VC	fc8
sub01	sub02	900	0.736327	content_loss	VC	conv1
sub01	sub02	900	0.925714	content_loss	VC	conv2
sub01	sub02	900	0.98	content_loss	VC	conv3
sub01	sub02	900	0.980408	content_loss	VC	conv4
sub01	sub02	900	0.966939	content_loss	VC	conv5
sub01	sub02	900	0.946939	content_loss	VC	fc6
sub01	sub02	900	0.912653	content_loss	VC	fc7
sub01	sub02	900	0.88	content_loss	VC	fc8
sub01	sub03	900	0.73102	content_loss	VC	conv1
sub01	sub03	900	0.923673	content_loss	VC	conv2
sub01	sub03	900	0.975102	content_loss	VC	conv3
sub01	sub03	900	0.970204	content_loss	VC	conv4
sub01	sub03	900	0.965714	content_loss	VC	conv5
sub01	sub03	900	0.942449	content_loss	VC	fc6
sub01	sub03	900	0.91551	content_loss	VC	fc7
sub01	sub03	900	0.879184	content_loss	VC	fc8
sub01	sub04	900	0.725306	content_loss	VC	conv1
sub01	sub04	900	0.923673	content_loss	VC	conv2
sub01	sub04	900	0.976327	content_loss	VC	conv3
sub01	sub04	900	0.976327	content_loss	VC	conv4
sub01	sub04	900	0.973469	content_loss	VC	conv5
sub01	sub04	900	0.945714	content_loss	VC	fc6
sub01	sub04	900	0.918776	content_loss	VC	fc7
sub01	sub04	900	0.893469	content_loss	VC	fc8
sub01	sub05	900	0.718776	content_loss	VC	conv1
sub01	sub05	900	0.934286	content_loss	VC	conv2
sub01	sub05	900	0.978367	content_loss	VC	conv3
sub01	sub05	900	0.98	content_loss	VC	conv4
sub01	sub05	900	0.96898	content_loss	VC	conv5
sub01	sub05	900	0.937551	content_loss	VC	fc6
sub01	sub05	900	0.911837	content_loss	VC	fc7
sub01	sub05	900	0.882857	content_loss	VC	fc8
sub02	sub01	900	0.722041	content_loss	VC	conv1
sub02	sub01	900	0.907347	content_loss	VC	conv2
sub02	sub01	900	0.96	content_loss	VC	conv3
sub02	sub01	900	0.953878	content_loss	VC	conv4
sub02	sub01	900	0.96	content_loss	VC	conv5
sub02	sub01	900	0.946939	content_loss	VC	fc6
sub02	sub01	900	0.937959	content_loss	VC	fc7
sub02	sub01	900	0.908163	content_loss	VC	fc8
sub02	sub03	900	0.708163	content_loss	VC	conv1
sub02	sub03	900	0.902041	content_loss	VC	conv2
sub02	sub03	900	0.957551	content_loss	VC	conv3
sub02	sub03	900	0.95551	content_loss	VC	conv4
sub02	sub03	900	0.957959	content_loss	VC	conv5
sub02	sub03	900	0.95551	content_loss	VC	fc6
sub02	sub03	900	0.944082	content_loss	VC	fc7
sub02	sub03	900	0.92449	content_loss	VC	fc8
sub02	sub04	900	0.719184	content_loss	VC	conv1
sub02	sub04	900	0.915102	content_loss	VC	conv2
sub02	sub04	900	0.966939	content_loss	VC	conv3
sub02	sub04	900	0.966531	content_loss	VC	conv4
sub02	sub04	900	0.966531	content_loss	VC	conv5
sub02	sub04	900	0.955918	content_loss	VC	fc6
sub02	sub04	900	0.937143	content_loss	VC	fc7
sub02	sub04	900	0.922041	content_loss	VC	fc8
sub02	sub05	900	0.708163	content_loss	VC	conv1
sub02	sub05	900	0.892245	content_loss	VC	conv2
sub02	sub05	900	0.957143	content_loss	VC	conv3
sub02	sub05	900	0.948163	content_loss	VC	conv4
sub02	sub05	900	0.949388	content_loss	VC	conv5
sub02	sub05	900	0.950612	content_loss	VC	fc6
sub02	sub05	900	0.933469	content_loss	VC	fc7
sub02	sub05	900	0.918367	content_loss	VC	fc8
sub03	sub01	900	0.722041	content_loss	VC	conv1
sub03	sub01	900	0.922857	content_loss	VC	conv2
sub03	sub01	900	0.978367	content_loss	VC	conv3
sub03	sub01	900	0.965306	content_loss	VC	conv4
sub03	sub01	900	0.963673	content_loss	VC	conv5
sub03	sub01	900	0.935918	content_loss	VC	fc6
sub03	sub01	900	0.935918	content_loss	VC	fc7
sub03	sub01	900	0.905714	content_loss	VC	fc8
sub03	sub02	900	0.742449	content_loss	VC	conv1
sub03	sub02	900	0.92	content_loss	VC	conv2
sub03	sub02	900	0.967347	content_loss	VC	conv3
sub03	sub02	900	0.97102	content_loss	VC	conv4
sub03	sub02	900	0.963265	content_loss	VC	conv5
sub03	sub02	900	0.947347	content_loss	VC	fc6
sub03	sub02	900	0.94	content_loss	VC	fc7
sub03	sub02	900	0.916735	content_loss	VC	fc8
sub03	sub04	900	0.80449	content_loss	VC	conv1
sub03	sub04	900	0.94	content_loss	VC	conv2
sub03	sub04	900	0.971429	content_loss	VC	conv3
sub03	sub04	900	0.964082	content_loss	VC	conv4
sub03	sub04	900	0.966531	content_loss	VC	conv5
sub03	sub04	900	0.955918	content_loss	VC	fc6
sub03	sub04	900	0.939592	content_loss	VC	fc7
sub03	sub04	900	0.907755	content_loss	VC	fc8
sub03	sub05	900	0.766531	content_loss	VC	conv1
sub03	sub05	900	0.918367	content_loss	VC	conv2
sub03	sub05	900	0.969388	content_loss	VC	conv3
sub03	sub05	900	0.972245	content_loss	VC	conv4
sub03	sub05	900	0.968163	content_loss	VC	conv5
sub03	sub05	900	0.965306	content_loss	VC	fc6
sub03	sub05	900	0.967755	content_loss	VC	fc7
sub03	sub05	900	0.917143	content_loss	VC	fc8
sub04	sub01	900	0.727755	content_loss	VC	conv1
sub04	sub01	900	0.945714	content_loss	VC	conv2
sub04	sub01	900	0.986531	content_loss	VC	conv3
sub04	sub01	900	0.983265	content_loss	VC	conv4
sub04	sub01	900	0.983673	content_loss	VC	conv5
sub04	sub01	900	0.96	content_loss	VC	fc6
sub04	sub01	900	0.941224	content_loss	VC	fc7
sub04	sub01	900	0.91102	content_loss	VC	fc8
sub04	sub02	900	0.708163	content_loss	VC	conv1
sub04	sub02	900	0.923265	content_loss	VC	conv2
sub04	sub02	900	0.98449	content_loss	VC	conv3
sub04	sub02	900	0.982449	content_loss	VC	conv4
sub04	sub02	900	0.982449	content_loss	VC	conv5
sub04	sub02	900	0.96	content_loss	VC	fc6
sub04	sub02	900	0.946531	content_loss	VC	fc7
sub04	sub02	900	0.904082	content_loss	VC	fc8
sub04	sub03	900	0.699592	content_loss	VC	conv1
sub04	sub03	900	0.94449	content_loss	VC	conv2
sub04	sub03	900	0.986122	content_loss	VC	conv3
sub04	sub03	900	0.986122	content_loss	VC	conv4
sub04	sub03	900	0.98898	content_loss	VC	conv5
sub04	sub03	900	0.958776	content_loss	VC	fc6
sub04	sub03	900	0.938367	content_loss	VC	fc7
sub04	sub03	900	0.915918	content_loss	VC	fc8
sub04	sub05	900	0.735918	content_loss	VC	conv1
sub04	sub05	900	0.958367	content_loss	VC	conv2
sub04	sub05	900	0.987755	content_loss	VC	conv3
sub04	sub05	900	0.987755	content_loss	VC	conv4
sub04	sub05	900	0.980816	content_loss	VC	conv5
sub04	sub05	900	0.96898	content_loss	VC	fc6
sub04	sub05	900	0.942857	content_loss	VC	fc7
sub04	sub05	900	0.924898	content_loss	VC	fc8
sub05	sub01	900	0.684898	content_loss	VC	conv1
sub05	sub01	900	0.887755	content_loss	VC	conv2
sub05	sub01	900	0.940816	content_loss	VC	conv3
sub05	sub01	900	0.908571	content_loss	VC	conv4
sub05	sub01	900	0.917959	content_loss	VC	conv5
sub05	sub01	900	0.898367	content_loss	VC	fc6
sub05	sub01	900	0.9	content_loss	VC	fc7
sub05	sub01	900	0.863673	content_loss	VC	fc8
sub05	sub02	900	0.694694	content_loss	VC	conv1
sub05	sub02	900	0.873469	content_loss	VC	conv2
sub05	sub02	900	0.941224	content_loss	VC	conv3
sub05	sub02	900	0.916327	content_loss	VC	conv4
sub05	sub02	900	0.908163	content_loss	VC	conv5
sub05	sub02	900	0.907755	content_loss	VC	fc6
sub05	sub02	900	0.899592	content_loss	VC	fc7
sub05	sub02	900	0.867755	content_loss	VC	fc8
sub05	sub03	900	0.692245	content_loss	VC	conv1
sub05	sub03	900	0.880816	content_loss	VC	conv2
sub05	sub03	900	0.942449	content_loss	VC	conv3
sub05	sub03	900	0.922041	content_loss	VC	conv4
sub05	sub03	900	0.922857	content_loss	VC	conv5
sub05	sub03	900	0.895918	content_loss	VC	fc6
sub05	sub03	900	0.886939	content_loss	VC	fc7
sub05	sub03	900	0.856735	content_loss	VC	fc8
sub05	sub04	900	0.690204	content_loss	VC	conv1
sub05	sub04	900	0.893469	content_loss	VC	conv2
sub05	sub04	900	0.935102	content_loss	VC	conv3
sub05	sub04	900	0.917551	content_loss	VC	conv4
sub05	sub04	900	0.917551	content_loss	VC	conv5
sub05	sub04	900	0.914694	content_loss	VC	fc6
sub05	sub04	900	0.906122	content_loss	VC	fc7
sub05	sub04	900	0.874694	content_loss	VC	fc8
sub01	sub02	1200	0.766939	content_loss	VC	conv1
sub01	sub02	1200	0.950612	content_loss	VC	conv2
sub01	sub02	1200	0.982041	content_loss	VC	conv3
sub01	sub02	1200	0.981224	content_loss	VC	conv4
sub01	sub02	1200	0.975918	content_loss	VC	conv5
sub01	sub02	1200	0.946531	content_loss	VC	fc6
sub01	sub02	1200	0.923265	content_loss	VC	fc7
sub01	sub02	1200	0.868571	content_loss	VC	fc8
sub01	sub03	1200	0.734286	content_loss	VC	conv1
sub01	sub03	1200	0.941633	content_loss	VC	conv2
sub01	sub03	1200	0.979592	content_loss	VC	conv3
sub01	sub03	1200	0.981224	content_loss	VC	conv4
sub01	sub03	1200	0.979184	content_loss	VC	conv5
sub01	sub03	1200	0.96	content_loss	VC	fc6
sub01	sub03	1200	0.950204	content_loss	VC	fc7
sub01	sub03	1200	0.900816	content_loss	VC	fc8
sub01	sub04	1200	0.751429	content_loss	VC	conv1
sub01	sub04	1200	0.960816	content_loss	VC	conv2
sub01	sub04	1200	0.986122	content_loss	VC	conv3
sub01	sub04	1200	0.988163	content_loss	VC	conv4
sub01	sub04	1200	0.982449	content_loss	VC	conv5
sub01	sub04	1200	0.953878	content_loss	VC	fc6
sub01	sub04	1200	0.938367	content_loss	VC	fc7
sub01	sub04	1200	0.9	content_loss	VC	fc8
sub01	sub05	1200	0.75551	content_loss	VC	conv1
sub01	sub05	1200	0.95102	content_loss	VC	conv2
sub01	sub05	1200	0.983265	content_loss	VC	conv3
sub01	sub05	1200	0.985714	content_loss	VC	conv4
sub01	sub05	1200	0.978367	content_loss	VC	conv5
sub01	sub05	1200	0.953061	content_loss	VC	fc6
sub01	sub05	1200	0.941224	content_loss	VC	fc7
sub01	sub05	1200	0.893061	content_loss	VC	fc8
sub02	sub01	1200	0.730612	content_loss	VC	conv1
sub02	sub01	1200	0.93102	content_loss	VC	conv2
sub02	sub01	1200	0.963265	content_loss	VC	conv3
sub02	sub01	1200	0.959184	content_loss	VC	conv4
sub02	sub01	1200	0.96	content_loss	VC	conv5
sub02	sub01	1200	0.955918	content_loss	VC	fc6
sub02	sub01	1200	0.943673	content_loss	VC	fc7
sub02	sub01	1200	0.93102	content_loss	VC	fc8
sub02	sub03	1200	0.728163	content_loss	VC	conv1
sub02	sub03	1200	0.927755	content_loss	VC	conv2
sub02	sub03	1200	0.97102	content_loss	VC	conv3
sub02	sub03	1200	0.973469	content_loss	VC	conv4
sub02	sub03	1200	0.962449	content_loss	VC	conv5
sub02	sub03	1200	0.958776	content_loss	VC	fc6
sub02	sub03	1200	0.947347	content_loss	VC	fc7
sub02	sub03	1200	0.934286	content_loss	VC	fc8
sub02	sub04	1200	0.740816	content_loss	VC	conv1
sub02	sub04	1200	0.919592	content_loss	VC	conv2
sub02	sub04	1200	0.966939	content_loss	VC	conv3
sub02	sub04	1200	0.958367	content_loss	VC	conv4
sub02	sub04	1200	0.957551	content_loss	VC	conv5
sub02	sub04	1200	0.960408	content_loss	VC	fc6
sub02	sub04	1200	0.95102	content_loss	VC	fc7
sub02	sub04	1200	0.932653	content_loss	VC	fc8
sub02	sub05	1200	0.708163	content_loss	VC	conv1
sub02	sub05	1200	0.906531	content_loss	VC	conv2
sub02	sub05	1200	0.964082	content_loss	VC	conv3
sub02	sub05	1200	0.959184	content_loss	VC	conv4
sub02	sub05	1200	0.96	content_loss	VC	conv5
sub02	sub05	1200	0.944898	content_loss	VC	fc6
sub02	sub05	1200	0.922857	content_loss	VC	fc7
sub02	sub05	1200	0.923673	content_loss	VC	fc8
sub03	sub01	1200	0.775102	content_loss	VC	conv1
sub03	sub01	1200	0.930612	content_loss	VC	conv2
sub03	sub01	1200	0.980408	content_loss	VC	conv3
sub03	sub01	1200	0.975102	content_loss	VC	conv4
sub03	sub01	1200	0.97102	content_loss	VC	conv5
sub03	sub01	1200	0.955102	content_loss	VC	fc6
sub03	sub01	1200	0.945306	content_loss	VC	fc7
sub03	sub01	1200	0.905714	content_loss	VC	fc8
sub03	sub02	1200	0.752653	content_loss	VC	conv1
sub03	sub02	1200	0.926531	content_loss	VC	conv2
sub03	sub02	1200	0.980816	content_loss	VC	conv3
sub03	sub02	1200	0.977959	content_loss	VC	conv4
sub03	sub02	1200	0.970612	content_loss	VC	conv5
sub03	sub02	1200	0.956735	content_loss	VC	fc6
sub03	sub02	1200	0.952245	content_loss	VC	fc7
sub03	sub02	1200	0.931837	content_loss	VC	fc8
sub03	sub04	1200	0.753878	content_loss	VC	conv1
sub03	sub04	1200	0.913469	content_loss	VC	conv2
sub03	sub04	1200	0.978367	content_loss	VC	conv3
sub03	sub04	1200	0.974286	content_loss	VC	conv4
sub03	sub04	1200	0.971837	content_loss	VC	conv5
sub03	sub04	1200	0.965714	content_loss	VC	fc6
sub03	sub04	1200	0.968163	content_loss	VC	fc7
sub03	sub04	1200	0.929388	content_loss	VC	fc8
sub03	sub05	1200	0.779592	content_loss	VC	conv1
sub03	sub05	1200	0.923673	content_loss	VC	conv2
sub03	sub05	1200	0.972245	content_loss	VC	conv3
sub03	sub05	1200	0.969796	content_loss	VC	conv4
sub03	sub05	1200	0.96898	content_loss	VC	conv5
sub03	sub05	1200	0.953061	content_loss	VC	fc6
sub03	sub05	1200	0.943673	content_loss	VC	fc7
sub03	sub05	1200	0.915102	content_loss	VC	fc8
sub04	sub01	1200	0.746939	content_loss	VC	conv1
sub04	sub01	1200	0.955918	content_loss	VC	conv2
sub04	sub01	1200	0.985306	content_loss	VC	conv3
sub04	sub01	1200	0.983673	content_loss	VC	conv4
sub04	sub01	1200	0.984898	content_loss	VC	conv5
sub04	sub01	1200	0.965714	content_loss	VC	fc6
sub04	sub01	1200	0.951429	content_loss	VC	fc7
sub04	sub01	1200	0.913878	content_loss	VC	fc8
sub04	sub02	1200	0.725306	content_loss	VC	conv1
sub04	sub02	1200	0.94898	content_loss	VC	conv2
sub04	sub02	1200	0.990612	content_loss	VC	conv3
sub04	sub02	1200	0.986939	content_loss	VC	conv4
sub04	sub02	1200	0.98898	content_loss	VC	conv5
sub04	sub02	1200	0.964898	content_loss	VC	fc6
sub04	sub02	1200	0.952653	content_loss	VC	fc7
sub04	sub02	1200	0.935918	content_loss	VC	fc8
sub04	sub03	1200	0.765306	content_loss	VC	conv1
sub04	sub03	1200	0.954694	content_loss	VC	conv2
sub04	sub03	1200	0.987347	content_loss	VC	conv3
sub04	sub03	1200	0.982041	content_loss	VC	conv4
sub04	sub03	1200	0.988163	content_loss	VC	conv5
sub04	sub03	1200	0.956327	content_loss	VC	fc6
sub04	sub03	1200	0.936735	content_loss	VC	fc7
sub04	sub03	1200	0.924082	content_loss	VC	fc8
sub04	sub05	1200	0.770204	content_loss	VC	conv1
sub04	sub05	1200	0.949796	content_loss	VC	conv2
sub04	sub05	1200	0.990612	content_loss	VC	conv3
sub04	sub05	1200	0.988163	content_loss	VC	conv4
sub04	sub05	1200	0.985714	content_loss	VC	conv5
sub04	sub05	1200	0.957959	content_loss	VC	fc6
sub04	sub05	1200	0.947347	content_loss	VC	fc7
sub04	sub05	1200	0.914694	content_loss	VC	fc8
sub05	sub01	1200	0.677143	content_loss	VC	conv1
sub05	sub01	1200	0.901224	content_loss	VC	conv2
sub05	sub01	1200	0.946531	content_loss	VC	conv3
sub05	sub01	1200	0.926122	content_loss	VC	conv4
sub05	sub01	1200	0.922041	content_loss	VC	conv5
sub05	sub01	1200	0.914286	content_loss	VC	fc6
sub05	sub01	1200	0.890204	content_loss	VC	fc7
sub05	sub01	1200	0.863673	content_loss	VC	fc8
sub05	sub02	1200	0.657143	content_loss	VC	conv1
sub05	sub02	1200	0.893469	content_loss	VC	conv2
sub05	sub02	1200	0.946939	content_loss	VC	conv3
sub05	sub02	1200	0.912653	content_loss	VC	conv4
sub05	sub02	1200	0.909796	content_loss	VC	conv5
sub05	sub02	1200	0.906531	content_loss	VC	fc6
sub05	sub02	1200	0.906531	content_loss	VC	fc7
sub05	sub02	1200	0.869796	content_loss	VC	fc8
sub05	sub03	1200	0.67102	content_loss	VC	conv1
sub05	sub03	1200	0.881633	content_loss	VC	conv2
sub05	sub03	1200	0.935918	content_loss	VC	conv3
sub05	sub03	1200	0.915918	content_loss	VC	conv4
sub05	sub03	1200	0.917551	content_loss	VC	conv5
sub05	sub03	1200	0.913061	content_loss	VC	fc6
sub05	sub03	1200	0.901633	content_loss	VC	fc7
sub05	sub03	1200	0.865306	content_loss	VC	fc8
sub05	sub04	1200	0.682857	content_loss	VC	conv1
sub05	sub04	1200	0.88449	content_loss	VC	conv2
sub05	sub04	1200	0.944082	content_loss	VC	conv3
sub05	sub04	1200	0.92	content_loss	VC	conv4
sub05	sub04	1200	0.919592	content_loss	VC	conv5
sub05	sub04	1200	0.908163	content_loss	VC	fc6
sub05	sub04	1200	0.9	content_loss	VC	fc7
sub05	sub04	1200	0.864082	content_loss	VC	fc8
sub01	sub02	2400	0.784082	content_loss	VC	conv1
sub01	sub02	2400	0.97102	content_loss	VC	conv2
sub01	sub02	2400	0.989388	content_loss	VC	conv3
sub01	sub02	2400	0.987755	content_loss	VC	conv4
sub01	sub02	2400	0.987755	content_loss	VC	conv5
sub01	sub02	2400	0.968163	content_loss	VC	fc6
sub01	sub02	2400	0.95102	content_loss	VC	fc7
sub01	sub02	2400	0.920408	content_loss	VC	fc8
sub01	sub03	2400	0.770204	content_loss	VC	conv1
sub01	sub03	2400	0.965714	content_loss	VC	conv2
sub01	sub03	2400	0.988163	content_loss	VC	conv3
sub01	sub03	2400	0.986939	content_loss	VC	conv4
sub01	sub03	2400	0.985714	content_loss	VC	conv5
sub01	sub03	2400	0.961633	content_loss	VC	fc6
sub01	sub03	2400	0.935918	content_loss	VC	fc7
sub01	sub03	2400	0.898367	content_loss	VC	fc8
sub01	sub04	2400	0.767755	content_loss	VC	conv1
sub01	sub04	2400	0.958776	content_loss	VC	conv2
sub01	sub04	2400	0.987347	content_loss	VC	conv3
sub01	sub04	2400	0.990204	content_loss	VC	conv4
sub01	sub04	2400	0.986122	content_loss	VC	conv5
sub01	sub04	2400	0.969388	content_loss	VC	fc6
sub01	sub04	2400	0.943673	content_loss	VC	fc7
sub01	sub04	2400	0.906939	content_loss	VC	fc8
sub01	sub05	2400	0.768163	content_loss	VC	conv1
sub01	sub05	2400	0.96	content_loss	VC	conv2
sub01	sub05	2400	0.985714	content_loss	VC	conv3
sub01	sub05	2400	0.988163	content_loss	VC	conv4
sub01	sub05	2400	0.987347	content_loss	VC	conv5
sub01	sub05	2400	0.967755	content_loss	VC	fc6
sub01	sub05	2400	0.942449	content_loss	VC	fc7
sub01	sub05	2400	0.913878	content_loss	VC	fc8
sub02	sub01	2400	0.776327	content_loss	VC	conv1
sub02	sub01	2400	0.949388	content_loss	VC	conv2
sub02	sub01	2400	0.983265	content_loss	VC	conv3
sub02	sub01	2400	0.978776	content_loss	VC	conv4
sub02	sub01	2400	0.983265	content_loss	VC	conv5
sub02	sub01	2400	0.96449	content_loss	VC	fc6
sub02	sub01	2400	0.951837	content_loss	VC	fc7
sub02	sub01	2400	0.930612	content_loss	VC	fc8
sub02	sub03	2400	0.763673	content_loss	VC	conv1
sub02	sub03	2400	0.949796	content_loss	VC	conv2
sub02	sub03	2400	0.982449	content_loss	VC	conv3
sub02	sub03	2400	0.981633	content_loss	VC	conv4
sub02	sub03	2400	0.985306	content_loss	VC	conv5
sub02	sub03	2400	0.965306	content_loss	VC	fc6
sub02	sub03	2400	0.953469	content_loss	VC	fc7
sub02	sub03	2400	0.935102	content_loss	VC	fc8
sub02	sub04	2400	0.739592	content_loss	VC	conv1
sub02	sub04	2400	0.955102	content_loss	VC	conv2
sub02	sub04	2400	0.986122	content_loss	VC	conv3
sub02	sub04	2400	0.982857	content_loss	VC	conv4
sub02	sub04	2400	0.982041	content_loss	VC	conv5
sub02	sub04	2400	0.966122	content_loss	VC	fc6
sub02	sub04	2400	0.952245	content_loss	VC	fc7
sub02	sub04	2400	0.92898	content_loss	VC	fc8
sub02	sub05	2400	0.784898	content_loss	VC	conv1
sub02	sub05	2400	0.948163	content_loss	VC	conv2
sub02	sub05	2400	0.984082	content_loss	VC	conv3
sub02	sub05	2400	0.982041	content_loss	VC	conv4
sub02	sub05	2400	0.980408	content_loss	VC	conv5
sub02	sub05	2400	0.963265	content_loss	VC	fc6
sub02	sub05	2400	0.94449	content_loss	VC	fc7
sub02	sub05	2400	0.922449	content_loss	VC	fc8
sub03	sub01	2400	0.772653	content_loss	VC	conv1
sub03	sub01	2400	0.946531	content_loss	VC	conv2
sub03	sub01	2400	0.987347	content_loss	VC	conv3
sub03	sub01	2400	0.98898	content_loss	VC	conv4
sub03	sub01	2400	0.983673	content_loss	VC	conv5
sub03	sub01	2400	0.966531	content_loss	VC	fc6
sub03	sub01	2400	0.961224	content_loss	VC	fc7
sub03	sub01	2400	0.938367	content_loss	VC	fc8
sub03	sub02	2400	0.784898	content_loss	VC	conv1
sub03	sub02	2400	0.929796	content_loss	VC	conv2
sub03	sub02	2400	0.982857	content_loss	VC	conv3
sub03	sub02	2400	0.981633	content_loss	VC	conv4
sub03	sub02	2400	0.977143	content_loss	VC	conv5
sub03	sub02	2400	0.951429	content_loss	VC	fc6
sub03	sub02	2400	0.940816	content_loss	VC	fc7
sub03	sub02	2400	0.930204	content_loss	VC	fc8
sub03	sub04	2400	0.78898	content_loss	VC	conv1
sub03	sub04	2400	0.939184	content_loss	VC	conv2
sub03	sub04	2400	0.983265	content_loss	VC	conv3
sub03	sub04	2400	0.978776	content_loss	VC	conv4
sub03	sub04	2400	0.978776	content_loss	VC	conv5
sub03	sub04	2400	0.967347	content_loss	VC	fc6
sub03	sub04	2400	0.95551	content_loss	VC	fc7
sub03	sub04	2400	0.942041	content_loss	VC	fc8
sub03	sub05	2400	0.771837	content_loss	VC	conv1
sub03	sub05	2400	0.937959	content_loss	VC	conv2
sub03	sub05	2400	0.982041	content_loss	VC	conv3
sub03	sub05	2400	0.982449	content_loss	VC	conv4
sub03	sub05	2400	0.981224	content_loss	VC	conv5
sub03	sub05	2400	0.964082	content_loss	VC	fc6
sub03	sub05	2400	0.956327	content_loss	VC	fc7
sub03	sub05	2400	0.925306	content_loss	VC	fc8
sub04	sub01	2400	0.794286	content_loss	VC	conv1
sub04	sub01	2400	0.969796	content_loss	VC	conv2
sub04	sub01	2400	0.994286	content_loss	VC	conv3
sub04	sub01	2400	0.989796	content_loss	VC	conv4
sub04	sub01	2400	0.989796	content_loss	VC	conv5
sub04	sub01	2400	0.971837	content_loss	VC	fc6
sub04	sub01	2400	0.956327	content_loss	VC	fc7
sub04	sub01	2400	0.926531	content_loss	VC	fc8
sub04	sub02	2400	0.788163	content_loss	VC	conv1
sub04	sub02	2400	0.965714	content_loss	VC	conv2
sub04	sub02	2400	0.992245	content_loss	VC	conv3
sub04	sub02	2400	0.993469	content_loss	VC	conv4
sub04	sub02	2400	0.991837	content_loss	VC	conv5
sub04	sub02	2400	0.969796	content_loss	VC	fc6
sub04	sub02	2400	0.955918	content_loss	VC	fc7
sub04	sub02	2400	0.933878	content_loss	VC	fc8
sub04	sub03	2400	0.755918	content_loss	VC	conv1
sub04	sub03	2400	0.967347	content_loss	VC	conv2
sub04	sub03	2400	0.992245	content_loss	VC	conv3
sub04	sub03	2400	0.991837	content_loss	VC	conv4
sub04	sub03	2400	0.993878	content_loss	VC	conv5
sub04	sub03	2400	0.967347	content_loss	VC	fc6
sub04	sub03	2400	0.947347	content_loss	VC	fc7
sub04	sub03	2400	0.926122	content_loss	VC	fc8
sub04	sub05	2400	0.78	content_loss	VC	conv1
sub04	sub05	2400	0.966939	content_loss	VC	conv2
sub04	sub05	2400	0.991429	content_loss	VC	conv3
sub04	sub05	2400	0.991837	content_loss	VC	conv4
sub04	sub05	2400	0.991429	content_loss	VC	conv5
sub04	sub05	2400	0.972653	content_loss	VC	fc6
sub04	sub05	2400	0.958367	content_loss	VC	fc7
sub04	sub05	2400	0.937143	content_loss	VC	fc8
sub05	sub01	2400	0.714286	content_loss	VC	conv1
sub05	sub01	2400	0.902041	content_loss	VC	conv2
sub05	sub01	2400	0.955918	content_loss	VC	conv3
sub05	sub01	2400	0.942449	content_loss	VC	conv4
sub05	sub01	2400	0.940816	content_loss	VC	conv5
sub05	sub01	2400	0.931429	content_loss	VC	fc6
sub05	sub01	2400	0.928571	content_loss	VC	fc7
sub05	sub01	2400	0.889796	content_loss	VC	fc8
sub05	sub02	2400	0.717959	content_loss	VC	conv1
sub05	sub02	2400	0.892245	content_loss	VC	conv2
sub05	sub02	2400	0.957551	content_loss	VC	conv3
sub05	sub02	2400	0.941633	content_loss	VC	conv4
sub05	sub02	2400	0.943265	content_loss	VC	conv5
sub05	sub02	2400	0.923265	content_loss	VC	fc6
sub05	sub02	2400	0.919184	content_loss	VC	fc7
sub05	sub02	2400	0.89102	content_loss	VC	fc8
sub05	sub03	2400	0.697959	content_loss	VC	conv1
sub05	sub03	2400	0.917959	content_loss	VC	conv2
sub05	sub03	2400	0.96449	content_loss	VC	conv3
sub05	sub03	2400	0.946939	content_loss	VC	conv4
sub05	sub03	2400	0.946122	content_loss	VC	conv5
sub05	sub03	2400	0.926939	content_loss	VC	fc6
sub05	sub03	2400	0.92449	content_loss	VC	fc7
sub05	sub03	2400	0.897959	content_loss	VC	fc8
sub05	sub04	2400	0.726531	content_loss	VC	conv1
sub05	sub04	2400	0.921633	content_loss	VC	conv2
sub05	sub04	2400	0.961224	content_loss	VC	conv3
sub05	sub04	2400	0.938367	content_loss	VC	conv4
sub05	sub04	2400	0.937959	content_loss	VC	conv5
sub05	sub04	2400	0.934286	content_loss	VC	fc6
sub05	sub04	2400	0.925306	content_loss	VC	fc7
sub05	sub04	2400	0.888163	content_loss	VC	fc8
sub01	sub02	3600	0.774286	content_loss	VC	conv1
sub01	sub02	3600	0.977551	content_loss	VC	conv2
sub01	sub02	3600	0.992653	content_loss	VC	conv3
sub01	sub02	3600	0.994286	content_loss	VC	conv4
sub01	sub02	3600	0.991429	content_loss	VC	conv5
sub01	sub02	3600	0.971837	content_loss	VC	fc6
sub01	sub02	3600	0.955918	content_loss	VC	fc7
sub01	sub02	3600	0.933061	content_loss	VC	fc8
sub01	sub03	3600	0.777143	content_loss	VC	conv1
sub01	sub03	3600	0.972245	content_loss	VC	conv2
sub01	sub03	3600	0.993878	content_loss	VC	conv3
sub01	sub03	3600	0.994286	content_loss	VC	conv4
sub01	sub03	3600	0.994286	content_loss	VC	conv5
sub01	sub03	3600	0.973469	content_loss	VC	fc6
sub01	sub03	3600	0.950612	content_loss	VC	fc7
sub01	sub03	3600	0.924082	content_loss	VC	fc8
sub01	sub04	3600	0.773061	content_loss	VC	conv1
sub01	sub04	3600	0.96898	content_loss	VC	conv2
sub01	sub04	3600	0.990612	content_loss	VC	conv3
sub01	sub04	3600	0.992245	content_loss	VC	conv4
sub01	sub04	3600	0.994694	content_loss	VC	conv5
sub01	sub04	3600	0.973469	content_loss	VC	fc6
sub01	sub04	3600	0.954694	content_loss	VC	fc7
sub01	sub04	3600	0.922857	content_loss	VC	fc8
sub01	sub05	3600	0.78898	content_loss	VC	conv1
sub01	sub05	3600	0.977959	content_loss	VC	conv2
sub01	sub05	3600	0.989388	content_loss	VC	conv3
sub01	sub05	3600	0.990204	content_loss	VC	conv4
sub01	sub05	3600	0.990612	content_loss	VC	conv5
sub01	sub05	3600	0.966122	content_loss	VC	fc6
sub01	sub05	3600	0.952653	content_loss	VC	fc7
sub01	sub05	3600	0.914286	content_loss	VC	fc8
sub02	sub01	3600	0.824898	content_loss	VC	conv1
sub02	sub01	3600	0.946531	content_loss	VC	conv2
sub02	sub01	3600	0.988163	content_loss	VC	conv3
sub02	sub01	3600	0.982449	content_loss	VC	conv4
sub02	sub01	3600	0.988163	content_loss	VC	conv5
sub02	sub01	3600	0.965714	content_loss	VC	fc6
sub02	sub01	3600	0.954286	content_loss	VC	fc7
sub02	sub01	3600	0.930204	content_loss	VC	fc8
sub02	sub03	3600	0.814286	content_loss	VC	conv1
sub02	sub03	3600	0.949796	content_loss	VC	conv2
sub02	sub03	3600	0.984898	content_loss	VC	conv3
sub02	sub03	3600	0.982041	content_loss	VC	conv4
sub02	sub03	3600	0.985714	content_loss	VC	conv5
sub02	sub03	3600	0.973469	content_loss	VC	fc6
sub02	sub03	3600	0.954694	content_loss	VC	fc7
sub02	sub03	3600	0.942857	content_loss	VC	fc8
sub02	sub04	3600	0.796735	content_loss	VC	conv1
sub02	sub04	3600	0.953469	content_loss	VC	conv2
sub02	sub04	3600	0.986122	content_loss	VC	conv3
sub02	sub04	3600	0.985714	content_loss	VC	conv4
sub02	sub04	3600	0.986939	content_loss	VC	conv5
sub02	sub04	3600	0.972245	content_loss	VC	fc6
sub02	sub04	3600	0.967755	content_loss	VC	fc7
sub02	sub04	3600	0.937551	content_loss	VC	fc8
sub02	sub05	3600	0.828571	content_loss	VC	conv1
sub02	sub05	3600	0.950612	content_loss	VC	conv2
sub02	sub05	3600	0.98	content_loss	VC	conv3
sub02	sub05	3600	0.980816	content_loss	VC	conv4
sub02	sub05	3600	0.982041	content_loss	VC	conv5
sub02	sub05	3600	0.966122	content_loss	VC	fc6
sub02	sub05	3600	0.951429	content_loss	VC	fc7
sub02	sub05	3600	0.938776	content_loss	VC	fc8
sub03	sub01	3600	0.797551	content_loss	VC	conv1
sub03	sub01	3600	0.957959	content_loss	VC	conv2
sub03	sub01	3600	0.98898	content_loss	VC	conv3
sub03	sub01	3600	0.987347	content_loss	VC	conv4
sub03	sub01	3600	0.986939	content_loss	VC	conv5
sub03	sub01	3600	0.97102	content_loss	VC	fc6
sub03	sub01	3600	0.967755	content_loss	VC	fc7
sub03	sub01	3600	0.949796	content_loss	VC	fc8
sub03	sub02	3600	0.792245	content_loss	VC	conv1
sub03	sub02	3600	0.95551	content_loss	VC	conv2
sub03	sub02	3600	0.982857	content_loss	VC	conv3
sub03	sub02	3600	0.986122	content_loss	VC	conv4
sub03	sub02	3600	0.987347	content_loss	VC	conv5
sub03	sub02	3600	0.959184	content_loss	VC	fc6
sub03	sub02	3600	0.937551	content_loss	VC	fc7
sub03	sub02	3600	0.936327	content_loss	VC	fc8
sub03	sub04	3600	0.793061	content_loss	VC	conv1
sub03	sub04	3600	0.954286	content_loss	VC	conv2
sub03	sub04	3600	0.984898	content_loss	VC	conv3
sub03	sub04	3600	0.991837	content_loss	VC	conv4
sub03	sub04	3600	0.981224	content_loss	VC	conv5
sub03	sub04	3600	0.972245	content_loss	VC	fc6
sub03	sub04	3600	0.966122	content_loss	VC	fc7
sub03	sub04	3600	0.949388	content_loss	VC	fc8
sub03	sub05	3600	0.795918	content_loss	VC	conv1
sub03	sub05	3600	0.956735	content_loss	VC	conv2
sub03	sub05	3600	0.987755	content_loss	VC	conv3
sub03	sub05	3600	0.986939	content_loss	VC	conv4
sub03	sub05	3600	0.98449	content_loss	VC	conv5
sub03	sub05	3600	0.974286	content_loss	VC	fc6
sub03	sub05	3600	0.955102	content_loss	VC	fc7
sub03	sub05	3600	0.921224	content_loss	VC	fc8
sub04	sub01	3600	0.794694	content_loss	VC	conv1
sub04	sub01	3600	0.973878	content_loss	VC	conv2
sub04	sub01	3600	0.992653	content_loss	VC	conv3
sub04	sub01	3600	0.98898	content_loss	VC	conv4
sub04	sub01	3600	0.996735	content_loss	VC	conv5
sub04	sub01	3600	0.967347	content_loss	VC	fc6
sub04	sub01	3600	0.955918	content_loss	VC	fc7
sub04	sub01	3600	0.931429	content_loss	VC	fc8
sub04	sub02	3600	0.776327	content_loss	VC	conv1
sub04	sub02	3600	0.951429	content_loss	VC	conv2
sub04	sub02	3600	0.993469	content_loss	VC	conv3
sub04	sub02	3600	0.993878	content_loss	VC	conv4
sub04	sub02	3600	0.994286	content_loss	VC	conv5
sub04	sub02	3600	0.974286	content_loss	VC	fc6
sub04	sub02	3600	0.962857	content_loss	VC	fc7
sub04	sub02	3600	0.934694	content_loss	VC	fc8
sub04	sub03	3600	0.78	content_loss	VC	conv1
sub04	sub03	3600	0.973878	content_loss	VC	conv2
sub04	sub03	3600	0.990612	content_loss	VC	conv3
sub04	sub03	3600	0.989388	content_loss	VC	conv4
sub04	sub03	3600	0.989796	content_loss	VC	conv5
sub04	sub03	3600	0.97102	content_loss	VC	fc6
sub04	sub03	3600	0.95551	content_loss	VC	fc7
sub04	sub03	3600	0.94449	content_loss	VC	fc8
sub04	sub05	3600	0.775918	content_loss	VC	conv1
sub04	sub05	3600	0.968571	content_loss	VC	conv2
sub04	sub05	3600	0.991837	content_loss	VC	conv3
sub04	sub05	3600	0.993469	content_loss	VC	conv4
sub04	sub05	3600	0.993878	content_loss	VC	conv5
sub04	sub05	3600	0.963265	content_loss	VC	fc6
sub04	sub05	3600	0.952653	content_loss	VC	fc7
sub04	sub05	3600	0.93551	content_loss	VC	fc8
sub05	sub01	3600	0.690612	content_loss	VC	conv1
sub05	sub01	3600	0.919184	content_loss	VC	conv2
sub05	sub01	3600	0.956735	content_loss	VC	conv3
sub05	sub01	3600	0.943673	content_loss	VC	conv4
sub05	sub01	3600	0.943673	content_loss	VC	conv5
sub05	sub01	3600	0.944082	content_loss	VC	fc6
sub05	sub01	3600	0.950204	content_loss	VC	fc7
sub05	sub01	3600	0.91551	content_loss	VC	fc8
sub05	sub02	3600	0.69551	content_loss	VC	conv1
sub05	sub02	3600	0.910612	content_loss	VC	conv2
sub05	sub02	3600	0.957959	content_loss	VC	conv3
sub05	sub02	3600	0.949388	content_loss	VC	conv4
sub05	sub02	3600	0.950204	content_loss	VC	conv5
sub05	sub02	3600	0.940408	content_loss	VC	fc6
sub05	sub02	3600	0.937959	content_loss	VC	fc7
sub05	sub02	3600	0.91102	content_loss	VC	fc8
sub05	sub03	3600	0.70898	content_loss	VC	conv1
sub05	sub03	3600	0.913061	content_loss	VC	conv2
sub05	sub03	3600	0.959184	content_loss	VC	conv3
sub05	sub03	3600	0.951837	content_loss	VC	conv4
sub05	sub03	3600	0.95551	content_loss	VC	conv5
sub05	sub03	3600	0.953469	content_loss	VC	fc6
sub05	sub03	3600	0.957143	content_loss	VC	fc7
sub05	sub03	3600	0.927347	content_loss	VC	fc8
sub05	sub04	3600	0.718776	content_loss	VC	conv1
sub05	sub04	3600	0.907755	content_loss	VC	conv2
sub05	sub04	3600	0.956735	content_loss	VC	conv3
sub05	sub04	3600	0.946939	content_loss	VC	conv4
sub05	sub04	3600	0.948571	content_loss	VC	conv5
sub05	sub04	3600	0.940408	content_loss	VC	fc6
sub05	sub04	3600	0.942041	content_loss	VC	fc7
sub05	sub04	3600	0.920408	content_loss	VC	fc8
sub01	sub02	4800	0.786122	content_loss	VC	conv1
sub01	sub02	4800	0.973469	content_loss	VC	conv2
sub01	sub02	4800	0.992653	content_loss	VC	conv3
sub01	sub02	4800	0.993878	content_loss	VC	conv4
sub01	sub02	4800	0.993061	content_loss	VC	conv5
sub01	sub02	4800	0.975102	content_loss	VC	fc6
sub01	sub02	4800	0.952653	content_loss	VC	fc7
sub01	sub02	4800	0.941633	content_loss	VC	fc8
sub01	sub03	4800	0.815102	content_loss	VC	conv1
sub01	sub03	4800	0.971837	content_loss	VC	conv2
sub01	sub03	4800	0.990204	content_loss	VC	conv3
sub01	sub03	4800	0.99102	content_loss	VC	conv4
sub01	sub03	4800	0.995102	content_loss	VC	conv5
sub01	sub03	4800	0.973061	content_loss	VC	fc6
sub01	sub03	4800	0.958367	content_loss	VC	fc7
sub01	sub03	4800	0.932653	content_loss	VC	fc8
sub01	sub04	4800	0.812653	content_loss	VC	conv1
sub01	sub04	4800	0.969388	content_loss	VC	conv2
sub01	sub04	4800	0.992653	content_loss	VC	conv3
sub01	sub04	4800	0.995918	content_loss	VC	conv4
sub01	sub04	4800	0.994286	content_loss	VC	conv5
sub01	sub04	4800	0.973878	content_loss	VC	fc6
sub01	sub04	4800	0.958367	content_loss	VC	fc7
sub01	sub04	4800	0.93102	content_loss	VC	fc8
sub01	sub05	4800	0.798367	content_loss	VC	conv1
sub01	sub05	4800	0.968163	content_loss	VC	conv2
sub01	sub05	4800	0.992653	content_loss	VC	conv3
sub01	sub05	4800	0.993878	content_loss	VC	conv4
sub01	sub05	4800	0.993061	content_loss	VC	conv5
sub01	sub05	4800	0.971429	content_loss	VC	fc6
sub01	sub05	4800	0.95102	content_loss	VC	fc7
sub01	sub05	4800	0.935102	content_loss	VC	fc8
sub02	sub01	4800	0.842449	content_loss	VC	conv1
sub02	sub01	4800	0.963673	content_loss	VC	conv2
sub02	sub01	4800	0.985306	content_loss	VC	conv3
sub02	sub01	4800	0.984898	content_loss	VC	conv4
sub02	sub01	4800	0.986939	content_loss	VC	conv5
sub02	sub01	4800	0.972245	content_loss	VC	fc6
sub02	sub01	4800	0.960816	content_loss	VC	fc7
sub02	sub01	4800	0.939592	content_loss	VC	fc8
sub02	sub03	4800	0.829796	content_loss	VC	conv1
sub02	sub03	4800	0.973469	content_loss	VC	conv2
sub02	sub03	4800	0.99102	content_loss	VC	conv3
sub02	sub03	4800	0.989388	content_loss	VC	conv4
sub02	sub03	4800	0.98898	content_loss	VC	conv5
sub02	sub03	4800	0.977551	content_loss	VC	fc6
sub02	sub03	4800	0.969796	content_loss	VC	fc7
sub02	sub03	4800	0.94	content_loss	VC	fc8
sub02	sub04	4800	0.822857	content_loss	VC	conv1
sub02	sub04	4800	0.967755	content_loss	VC	conv2
sub02	sub04	4800	0.992245	content_loss	VC	conv3
sub02	sub04	4800	0.990612	content_loss	VC	conv4
sub02	sub04	4800	0.99102	content_loss	VC	conv5
sub02	sub04	4800	0.977143	content_loss	VC	fc6
sub02	sub04	4800	0.971837	content_loss	VC	fc7
sub02	sub04	4800	0.943673	content_loss	VC	fc8
sub02	sub05	4800	0.822857	content_loss	VC	conv1
sub02	sub05	4800	0.967755	content_loss	VC	conv2
sub02	sub05	4800	0.987347	content_loss	VC	conv3
sub02	sub05	4800	0.989796	content_loss	VC	conv4
sub02	sub05	4800	0.98898	content_loss	VC	conv5
sub02	sub05	4800	0.97551	content_loss	VC	fc6
sub02	sub05	4800	0.957143	content_loss	VC	fc7
sub02	sub05	4800	0.947347	content_loss	VC	fc8
sub03	sub01	4800	0.776327	content_loss	VC	conv1
sub03	sub01	4800	0.949796	content_loss	VC	conv2
sub03	sub01	4800	0.991429	content_loss	VC	conv3
sub03	sub01	4800	0.98898	content_loss	VC	conv4
sub03	sub01	4800	0.988571	content_loss	VC	conv5
sub03	sub01	4800	0.972653	content_loss	VC	fc6
sub03	sub01	4800	0.962857	content_loss	VC	fc7
sub03	sub01	4800	0.945306	content_loss	VC	fc8
sub03	sub02	4800	0.77551	content_loss	VC	conv1
sub03	sub02	4800	0.940408	content_loss	VC	conv2
sub03	sub02	4800	0.987755	content_loss	VC	conv3
sub03	sub02	4800	0.986122	content_loss	VC	conv4
sub03	sub02	4800	0.985306	content_loss	VC	conv5
sub03	sub02	4800	0.963673	content_loss	VC	fc6
sub03	sub02	4800	0.940816	content_loss	VC	fc7
sub03	sub02	4800	0.930204	content_loss	VC	fc8
sub03	sub04	4800	0.787347	content_loss	VC	conv1
sub03	sub04	4800	0.957143	content_loss	VC	conv2
sub03	sub04	4800	0.981633	content_loss	VC	conv3
sub03	sub04	4800	0.984082	content_loss	VC	conv4
sub03	sub04	4800	0.981224	content_loss	VC	conv5
sub03	sub04	4800	0.97102	content_loss	VC	fc6
sub03	sub04	4800	0.949388	content_loss	VC	fc7
sub03	sub04	4800	0.943673	content_loss	VC	fc8
sub03	sub05	4800	0.781633	content_loss	VC	conv1
sub03	sub05	4800	0.948571	content_loss	VC	conv2
sub03	sub05	4800	0.989388	content_loss	VC	conv3
sub03	sub05	4800	0.985714	content_loss	VC	conv4
sub03	sub05	4800	0.984898	content_loss	VC	conv5
sub03	sub05	4800	0.971429	content_loss	VC	fc6
sub03	sub05	4800	0.954286	content_loss	VC	fc7
sub03	sub05	4800	0.939184	content_loss	VC	fc8
sub04	sub01	4800	0.777143	content_loss	VC	conv1
sub04	sub01	4800	0.97102	content_loss	VC	conv2
sub04	sub01	4800	0.991837	content_loss	VC	conv3
sub04	sub01	4800	0.990612	content_loss	VC	conv4
sub04	sub01	4800	0.995102	content_loss	VC	conv5
sub04	sub01	4800	0.974286	content_loss	VC	fc6
sub04	sub01	4800	0.957551	content_loss	VC	fc7
sub04	sub01	4800	0.934286	content_loss	VC	fc8
sub04	sub02	4800	0.790612	content_loss	VC	conv1
sub04	sub02	4800	0.966939	content_loss	VC	conv2
sub04	sub02	4800	0.994694	content_loss	VC	conv3
sub04	sub02	4800	0.993061	content_loss	VC	conv4
sub04	sub02	4800	0.992653	content_loss	VC	conv5
sub04	sub02	4800	0.975102	content_loss	VC	fc6
sub04	sub02	4800	0.963673	content_loss	VC	fc7
sub04	sub02	4800	0.947347	content_loss	VC	fc8
sub04	sub03	4800	0.785306	content_loss	VC	conv1
sub04	sub03	4800	0.976327	content_loss	VC	conv2
sub04	sub03	4800	0.994694	content_loss	VC	conv3
sub04	sub03	4800	0.993469	content_loss	VC	conv4
sub04	sub03	4800	0.995102	content_loss	VC	conv5
sub04	sub03	4800	0.975918	content_loss	VC	fc6
sub04	sub03	4800	0.966122	content_loss	VC	fc7
sub04	sub03	4800	0.948571	content_loss	VC	fc8
sub04	sub05	4800	0.777551	content_loss	VC	conv1
sub04	sub05	4800	0.973878	content_loss	VC	conv2
sub04	sub05	4800	0.992245	content_loss	VC	conv3
sub04	sub05	4800	0.99102	content_loss	VC	conv4
sub04	sub05	4800	0.991429	content_loss	VC	conv5
sub04	sub05	4800	0.978776	content_loss	VC	fc6
sub04	sub05	4800	0.971837	content_loss	VC	fc7
sub04	sub05	4800	0.942449	content_loss	VC	fc8
sub05	sub01	4800	0.71551	content_loss	VC	conv1
sub05	sub01	4800	0.935918	content_loss	VC	conv2
sub05	sub01	4800	0.968571	content_loss	VC	conv3
sub05	sub01	4800	0.960816	content_loss	VC	conv4
sub05	sub01	4800	0.957551	content_loss	VC	conv5
sub05	sub01	4800	0.945714	content_loss	VC	fc6
sub05	sub01	4800	0.938367	content_loss	VC	fc7
sub05	sub01	4800	0.920408	content_loss	VC	fc8
sub05	sub02	4800	0.741224	content_loss	VC	conv1
sub05	sub02	4800	0.936327	content_loss	VC	conv2
sub05	sub02	4800	0.966939	content_loss	VC	conv3
sub05	sub02	4800	0.954694	content_loss	VC	conv4
sub05	sub02	4800	0.958367	content_loss	VC	conv5
sub05	sub02	4800	0.954286	content_loss	VC	fc6
sub05	sub02	4800	0.945306	content_loss	VC	fc7
sub05	sub02	4800	0.923673	content_loss	VC	fc8
sub05	sub03	4800	0.706939	content_loss	VC	conv1
sub05	sub03	4800	0.933061	content_loss	VC	conv2
sub05	sub03	4800	0.971837	content_loss	VC	conv3
sub05	sub03	4800	0.962041	content_loss	VC	conv4
sub05	sub03	4800	0.955918	content_loss	VC	conv5
sub05	sub03	4800	0.954694	content_loss	VC	fc6
sub05	sub03	4800	0.94898	content_loss	VC	fc7
sub05	sub03	4800	0.933469	content_loss	VC	fc8
sub05	sub04	4800	0.674286	content_loss	VC	conv1
sub05	sub04	4800	0.935102	content_loss	VC	conv2
sub05	sub04	4800	0.977143	content_loss	VC	conv3
sub05	sub04	4800	0.960816	content_loss	VC	conv4
sub05	sub04	4800	0.96449	content_loss	VC	conv5
sub05	sub04	4800	0.955102	content_loss	VC	fc6
sub05	sub04	4800	0.942857	content_loss	VC	fc7
sub05	sub04	4800	0.93102	content_loss	VC	fc8
sub01	sub02	6000	0.790612	content_loss	VC	conv1
sub01	sub02	6000	0.982041	content_loss	VC	conv2
sub01	sub02	6000	0.992653	content_loss	VC	conv3
sub01	sub02	6000	0.995102	content_loss	VC	conv4
sub01	sub02	6000	0.99551	content_loss	VC	conv5
sub01	sub02	6000	0.978367	content_loss	VC	fc6
sub01	sub02	6000	0.946122	content_loss	VC	fc7
sub01	sub02	6000	0.927755	content_loss	VC	fc8
sub01	sub03	6000	0.802857	content_loss	VC	conv1
sub01	sub03	6000	0.976327	content_loss	VC	conv2
sub01	sub03	6000	0.993061	content_loss	VC	conv3
sub01	sub03	6000	0.993061	content_loss	VC	conv4
sub01	sub03	6000	0.993469	content_loss	VC	conv5
sub01	sub03	6000	0.975918	content_loss	VC	fc6
sub01	sub03	6000	0.958776	content_loss	VC	fc7
sub01	sub03	6000	0.949796	content_loss	VC	fc8
sub01	sub04	6000	0.792653	content_loss	VC	conv1
sub01	sub04	6000	0.978367	content_loss	VC	conv2
sub01	sub04	6000	0.992245	content_loss	VC	conv3
sub01	sub04	6000	0.995102	content_loss	VC	conv4
sub01	sub04	6000	0.992653	content_loss	VC	conv5
sub01	sub04	6000	0.976327	content_loss	VC	fc6
sub01	sub04	6000	0.964898	content_loss	VC	fc7
sub01	sub04	6000	0.944898	content_loss	VC	fc8
sub01	sub05	6000	0.785306	content_loss	VC	conv1
sub01	sub05	6000	0.975918	content_loss	VC	conv2
sub01	sub05	6000	0.992245	content_loss	VC	conv3
sub01	sub05	6000	0.993878	content_loss	VC	conv4
sub01	sub05	6000	0.993469	content_loss	VC	conv5
sub01	sub05	6000	0.976735	content_loss	VC	fc6
sub01	sub05	6000	0.95102	content_loss	VC	fc7
sub01	sub05	6000	0.931429	content_loss	VC	fc8
sub02	sub01	6000	0.826939	content_loss	VC	conv1
sub02	sub01	6000	0.968571	content_loss	VC	conv2
sub02	sub01	6000	0.992245	content_loss	VC	conv3
sub02	sub01	6000	0.993878	content_loss	VC	conv4
sub02	sub01	6000	0.988571	content_loss	VC	conv5
sub02	sub01	6000	0.982857	content_loss	VC	fc6
sub02	sub01	6000	0.969796	content_loss	VC	fc7
sub02	sub01	6000	0.945714	content_loss	VC	fc8
sub02	sub03	6000	0.832653	content_loss	VC	conv1
sub02	sub03	6000	0.966939	content_loss	VC	conv2
sub02	sub03	6000	0.992245	content_loss	VC	conv3
sub02	sub03	6000	0.989388	content_loss	VC	conv4
sub02	sub03	6000	0.987755	content_loss	VC	conv5
sub02	sub03	6000	0.976327	content_loss	VC	fc6
sub02	sub03	6000	0.967755	content_loss	VC	fc7
sub02	sub03	6000	0.939592	content_loss	VC	fc8
sub02	sub04	6000	0.844082	content_loss	VC	conv1
sub02	sub04	6000	0.964082	content_loss	VC	conv2
sub02	sub04	6000	0.993469	content_loss	VC	conv3
sub02	sub04	6000	0.993061	content_loss	VC	conv4
sub02	sub04	6000	0.992245	content_loss	VC	conv5
sub02	sub04	6000	0.98	content_loss	VC	fc6
sub02	sub04	6000	0.966531	content_loss	VC	fc7
sub02	sub04	6000	0.956735	content_loss	VC	fc8
sub02	sub05	6000	0.814694	content_loss	VC	conv1
sub02	sub05	6000	0.957143	content_loss	VC	conv2
sub02	sub05	6000	0.991837	content_loss	VC	conv3
sub02	sub05	6000	0.992245	content_loss	VC	conv4
sub02	sub05	6000	0.991429	content_loss	VC	conv5
sub02	sub05	6000	0.980816	content_loss	VC	fc6
sub02	sub05	6000	0.971429	content_loss	VC	fc7
sub02	sub05	6000	0.945306	content_loss	VC	fc8
sub03	sub01	6000	0.803673	content_loss	VC	conv1
sub03	sub01	6000	0.956735	content_loss	VC	conv2
sub03	sub01	6000	0.990204	content_loss	VC	conv3
sub03	sub01	6000	0.99102	content_loss	VC	conv4
sub03	sub01	6000	0.989796	content_loss	VC	conv5
sub03	sub01	6000	0.96898	content_loss	VC	fc6
sub03	sub01	6000	0.954694	content_loss	VC	fc7
sub03	sub01	6000	0.930612	content_loss	VC	fc8
sub03	sub02	6000	0.78898	content_loss	VC	conv1
sub03	sub02	6000	0.947755	content_loss	VC	conv2
sub03	sub02	6000	0.987755	content_loss	VC	conv3
sub03	sub02	6000	0.988163	content_loss	VC	conv4
sub03	sub02	6000	0.988571	content_loss	VC	conv5
sub03	sub02	6000	0.974286	content_loss	VC	fc6
sub03	sub02	6000	0.957551	content_loss	VC	fc7
sub03	sub02	6000	0.943673	content_loss	VC	fc8
sub03	sub04	6000	0.789796	content_loss	VC	conv1
sub03	sub04	6000	0.947347	content_loss	VC	conv2
sub03	sub04	6000	0.98898	content_loss	VC	conv3
sub03	sub04	6000	0.988163	content_loss	VC	conv4
sub03	sub04	6000	0.988163	content_loss	VC	conv5
sub03	sub04	6000	0.975918	content_loss	VC	fc6
sub03	sub04	6000	0.971429	content_loss	VC	fc7
sub03	sub04	6000	0.953061	content_loss	VC	fc8
sub03	sub05	6000	0.774694	content_loss	VC	conv1
sub03	sub05	6000	0.946122	content_loss	VC	conv2
sub03	sub05	6000	0.989796	content_loss	VC	conv3
sub03	sub05	6000	0.989388	content_loss	VC	conv4
sub03	sub05	6000	0.986531	content_loss	VC	conv5
sub03	sub05	6000	0.973878	content_loss	VC	fc6
sub03	sub05	6000	0.962857	content_loss	VC	fc7
sub03	sub05	6000	0.93102	content_loss	VC	fc8
sub04	sub01	6000	0.772245	content_loss	VC	conv1
sub04	sub01	6000	0.970612	content_loss	VC	conv2
sub04	sub01	6000	0.995102	content_loss	VC	conv3
sub04	sub01	6000	0.993469	content_loss	VC	conv4
sub04	sub01	6000	0.99551	content_loss	VC	conv5
sub04	sub01	6000	0.977959	content_loss	VC	fc6
sub04	sub01	6000	0.964898	content_loss	VC	fc7
sub04	sub01	6000	0.949796	content_loss	VC	fc8
sub04	sub02	6000	0.788163	content_loss	VC	conv1
sub04	sub02	6000	0.973061	content_loss	VC	conv2
sub04	sub02	6000	0.99551	content_loss	VC	conv3
sub04	sub02	6000	0.993061	content_loss	VC	conv4
sub04	sub02	6000	0.996327	content_loss	VC	conv5
sub04	sub02	6000	0.974694	content_loss	VC	fc6
sub04	sub02	6000	0.960408	content_loss	VC	fc7
sub04	sub02	6000	0.951429	content_loss	VC	fc8
sub04	sub03	6000	0.784898	content_loss	VC	conv1
sub04	sub03	6000	0.976327	content_loss	VC	conv2
sub04	sub03	6000	0.993469	content_loss	VC	conv3
sub04	sub03	6000	0.993878	content_loss	VC	conv4
sub04	sub03	6000	0.99551	content_loss	VC	conv5
sub04	sub03	6000	0.977959	content_loss	VC	fc6
sub04	sub03	6000	0.962857	content_loss	VC	fc7
sub04	sub03	6000	0.949796	content_loss	VC	fc8
sub04	sub05	6000	0.767755	content_loss	VC	conv1
sub04	sub05	6000	0.973061	content_loss	VC	conv2
sub04	sub05	6000	0.993469	content_loss	VC	conv3
sub04	sub05	6000	0.994694	content_loss	VC	conv4
sub04	sub05	6000	0.995918	content_loss	VC	conv5
sub04	sub05	6000	0.98449	content_loss	VC	fc6
sub04	sub05	6000	0.974286	content_loss	VC	fc7
sub04	sub05	6000	0.951837	content_loss	VC	fc8
sub05	sub01	6000	0.756327	content_loss	VC	conv1
sub05	sub01	6000	0.931837	content_loss	VC	conv2
sub05	sub01	6000	0.957959	content_loss	VC	conv3
sub05	sub01	6000	0.959184	content_loss	VC	conv4
sub05	sub01	6000	0.968571	content_loss	VC	conv5
sub05	sub01	6000	0.956735	content_loss	VC	fc6
sub05	sub01	6000	0.965306	content_loss	VC	fc7
sub05	sub01	6000	0.944898	content_loss	VC	fc8
sub05	sub02	6000	0.754286	content_loss	VC	conv1
sub05	sub02	6000	0.94898	content_loss	VC	conv2
sub05	sub02	6000	0.978776	content_loss	VC	conv3
sub05	sub02	6000	0.970204	content_loss	VC	conv4
sub05	sub02	6000	0.968163	content_loss	VC	conv5
sub05	sub02	6000	0.958367	content_loss	VC	fc6
sub05	sub02	6000	0.95551	content_loss	VC	fc7
sub05	sub02	6000	0.928163	content_loss	VC	fc8
sub05	sub03	6000	0.699592	content_loss	VC	conv1
sub05	sub03	6000	0.931837	content_loss	VC	conv2
sub05	sub03	6000	0.97102	content_loss	VC	conv3
sub05	sub03	6000	0.964898	content_loss	VC	conv4
sub05	sub03	6000	0.968571	content_loss	VC	conv5
sub05	sub03	6000	0.958367	content_loss	VC	fc6
sub05	sub03	6000	0.954694	content_loss	VC	fc7
sub05	sub03	6000	0.929388	content_loss	VC	fc8
sub05	sub04	6000	0.698367	content_loss	VC	conv1
sub05	sub04	6000	0.938367	content_loss	VC	conv2
sub05	sub04	6000	0.973061	content_loss	VC	conv3
sub05	sub04	6000	0.968163	content_loss	VC	conv4
sub05	sub04	6000	0.966122	content_loss	VC	conv5
sub05	sub04	6000	0.948163	content_loss	VC	fc6
sub05	sub04	6000	0.950204	content_loss	VC	fc7
sub05	sub04	6000	0.937143	content_loss	VC	fc8

## Sheet: dnn_within
Subject	Number of samples	Identification accuracy	Method	ROI	Layer
sub01	6000	0.803265	within	VC	conv1
sub01	6000	0.98449	within	VC	conv2
sub01	6000	0.998776	within	VC	conv3
sub01	6000	0.998776	within	VC	conv4
sub01	6000	0.996735	within	VC	conv5
sub01	6000	0.981224	within	VC	fc6
sub01	6000	0.973061	within	VC	fc7
sub01	6000	0.945714	within	VC	fc8
sub02	6000	0.803265	within	VC	conv1
sub02	6000	0.988163	within	VC	conv2
sub02	6000	0.997143	within	VC	conv3
sub02	6000	0.998776	within	VC	conv4
sub02	6000	0.995918	within	VC	conv5
sub02	6000	0.97551	within	VC	fc6
sub02	6000	0.969388	within	VC	fc7
sub02	6000	0.94898	within	VC	fc8
sub03	6000	0.833878	within	VC	conv1
sub03	6000	0.984082	within	VC	conv2
sub03	6000	0.997959	within	VC	conv3
sub03	6000	0.998367	within	VC	conv4
sub03	6000	0.998367	within	VC	conv5
sub03	6000	0.983673	within	VC	fc6
sub03	6000	0.976327	within	VC	fc7
sub03	6000	0.951837	within	VC	fc8
sub04	6000	0.804082	within	VC	conv1
sub04	6000	0.987755	within	VC	conv2
sub04	6000	0.997959	within	VC	conv3
sub04	6000	0.996735	within	VC	conv4
sub04	6000	0.998776	within	VC	conv5
sub04	6000	0.987755	within	VC	fc6
sub04	6000	0.981633	within	VC	fc7
sub04	6000	0.959184	within	VC	fc8
sub05	6000	0.755102	within	VC	conv1
sub05	6000	0.959592	within	VC	conv2
sub05	6000	0.990204	within	VC	conv3
sub05	6000	0.985306	within	VC	conv4
sub05	6000	0.98449	within	VC	conv5
sub05	6000	0.965306	within	VC	fc6
sub05	6000	0.954286	within	VC	fc7
sub05	6000	0.932653	within	VC	fc8

## Sheet: pixel_content_loss
Source	Target	Number of samples	Identification accuracy	Method	ROI
sub01	sub02	300	0.664898	content_loss	VC
sub01	sub03	300	0.679184	content_loss	VC
sub01	sub04	300	0.689796	content_loss	VC
sub01	sub05	300	0.665306	content_loss	VC
sub02	sub01	300	0.610612	content_loss	VC
sub02	sub03	300	0.600816	content_loss	VC
sub02	sub04	300	0.602041	content_loss	VC
sub02	sub05	300	0.630204	content_loss	VC
sub03	sub01	300	0.665714	content_loss	VC
sub03	sub02	300	0.668163	content_loss	VC
sub03	sub04	300	0.665714	content_loss	VC
sub03	sub05	300	0.690612	content_loss	VC
sub04	sub01	300	0.714286	content_loss	VC
sub04	sub02	300	0.735918	content_loss	VC
sub04	sub03	300	0.743265	content_loss	VC
sub04	sub05	300	0.720408	content_loss	VC
sub05	sub01	300	0.611429	content_loss	VC
sub05	sub02	300	0.648163	content_loss	VC
sub05	sub03	300	0.619184	content_loss	VC
sub05	sub04	300	0.603265	content_loss	VC
sub01	sub02	600	0.741224	content_loss	VC
sub01	sub03	600	0.744082	content_loss	VC
sub01	sub04	600	0.740408	content_loss	VC
sub01	sub05	600	0.72449	content_loss	VC
sub02	sub01	600	0.68449	content_loss	VC
sub02	sub03	600	0.644898	content_loss	VC
sub02	sub04	600	0.694286	content_loss	VC
sub02	sub05	600	0.687755	content_loss	VC
sub03	sub01	600	0.708571	content_loss	VC
sub03	sub02	600	0.701224	content_loss	VC
sub03	sub04	600	0.677959	content_loss	VC
sub03	sub05	600	0.680408	content_loss	VC
sub04	sub01	600	0.747755	content_loss	VC
sub04	sub02	600	0.73102	content_loss	VC
sub04	sub03	600	0.736735	content_loss	VC
sub04	sub05	600	0.732653	content_loss	VC
sub05	sub01	600	0.627347	content_loss	VC
sub05	sub02	600	0.64	content_loss	VC
sub05	sub03	600	0.666122	content_loss	VC
sub05	sub04	600	0.62449	content_loss	VC
sub01	sub02	900	0.761633	content_loss	VC
sub01	sub03	900	0.749796	content_loss	VC
sub01	sub04	900	0.734286	content_loss	VC
sub01	sub05	900	0.747755	content_loss	VC
sub02	sub01	900	0.720816	content_loss	VC
sub02	sub03	900	0.710612	content_loss	VC
sub02	sub04	900	0.732245	content_loss	VC
sub02	sub05	900	0.714694	content_loss	VC
sub03	sub01	900	0.756735	content_loss	VC
sub03	sub02	900	0.751837	content_loss	VC
sub03	sub04	900	0.767347	content_loss	VC
sub03	sub05	900	0.766939	content_loss	VC
sub04	sub01	900	0.767755	content_loss	VC
sub04	sub02	900	0.743673	content_loss	VC
sub04	sub03	900	0.752245	content_loss	VC
sub04	sub05	900	0.776735	content_loss	VC
sub05	sub01	900	0.66898	content_loss	VC
sub05	sub02	900	0.690612	content_loss	VC
sub05	sub03	900	0.668571	content_loss	VC
sub05	sub04	900	0.668571	content_loss	VC
sub01	sub02	1200	0.760408	content_loss	VC
sub01	sub03	1200	0.762449	content_loss	VC
sub01	sub04	1200	0.787347	content_loss	VC
sub01	sub05	1200	0.760408	content_loss	VC
sub02	sub01	1200	0.727347	content_loss	VC
sub02	sub03	1200	0.748571	content_loss	VC
sub02	sub04	1200	0.712245	content_loss	VC
sub02	sub05	1200	0.696327	content_loss	VC
sub03	sub01	1200	0.761224	content_loss	VC
sub03	sub02	1200	0.752653	content_loss	VC
sub03	sub04	1200	0.759184	content_loss	VC
sub03	sub05	1200	0.762857	content_loss	VC
sub04	sub01	1200	0.781224	content_loss	VC
sub04	sub02	1200	0.762857	content_loss	VC
sub04	sub03	1200	0.755918	content_loss	VC
sub04	sub05	1200	0.765714	content_loss	VC
sub05	sub01	1200	0.670204	content_loss	VC
sub05	sub02	1200	0.671837	content_loss	VC
sub05	sub03	1200	0.671429	content_loss	VC
sub05	sub04	1200	0.668163	content_loss	VC
sub01	sub02	2400	0.792245	content_loss	VC
sub01	sub03	2400	0.771837	content_loss	VC
sub01	sub04	2400	0.765714	content_loss	VC
sub01	sub05	2400	0.776327	content_loss	VC
sub02	sub01	2400	0.751837	content_loss	VC
sub02	sub03	2400	0.734694	content_loss	VC
sub02	sub04	2400	0.755102	content_loss	VC
sub02	sub05	2400	0.757959	content_loss	VC
sub03	sub01	2400	0.78	content_loss	VC
sub03	sub02	2400	0.761633	content_loss	VC
sub03	sub04	2400	0.77102	content_loss	VC
sub03	sub05	2400	0.752653	content_loss	VC
sub04	sub01	2400	0.761224	content_loss	VC
sub04	sub02	2400	0.768571	content_loss	VC
sub04	sub03	2400	0.736735	content_loss	VC
sub04	sub05	2400	0.782041	content_loss	VC
sub05	sub01	2400	0.677143	content_loss	VC
sub05	sub02	2400	0.710612	content_loss	VC
sub05	sub03	2400	0.686531	content_loss	VC
sub05	sub04	2400	0.718367	content_loss	VC
sub01	sub02	3600	0.789388	content_loss	VC
sub01	sub03	3600	0.767755	content_loss	VC
sub01	sub04	3600	0.775102	content_loss	VC
sub01	sub05	3600	0.782041	content_loss	VC
sub02	sub01	3600	0.753878	content_loss	VC
sub02	sub03	3600	0.763265	content_loss	VC
sub02	sub04	3600	0.789388	content_loss	VC
sub02	sub05	3600	0.774286	content_loss	VC
sub03	sub01	3600	0.794694	content_loss	VC
sub03	sub02	3600	0.793061	content_loss	VC
sub03	sub04	3600	0.785714	content_loss	VC
sub03	sub05	3600	0.782449	content_loss	VC
sub04	sub01	3600	0.765306	content_loss	VC
sub04	sub02	3600	0.754694	content_loss	VC
sub04	sub03	3600	0.762041	content_loss	VC
sub04	sub05	3600	0.76449	content_loss	VC
sub05	sub01	3600	0.69551	content_loss	VC
sub05	sub02	3600	0.72	content_loss	VC
sub05	sub03	3600	0.720408	content_loss	VC
sub05	sub04	3600	0.691429	content_loss	VC
sub01	sub02	4800	0.799184	content_loss	VC
sub01	sub03	4800	0.810204	content_loss	VC
sub01	sub04	4800	0.820408	content_loss	VC
sub01	sub05	4800	0.793061	content_loss	VC
sub02	sub01	4800	0.81551	content_loss	VC
sub02	sub03	4800	0.802857	content_loss	VC
sub02	sub04	4800	0.80898	content_loss	VC
sub02	sub05	4800	0.794286	content_loss	VC
sub03	sub01	4800	0.797551	content_loss	VC
sub03	sub02	4800	0.799592	content_loss	VC
sub03	sub04	4800	0.800816	content_loss	VC
sub03	sub05	4800	0.815102	content_loss	VC
sub04	sub01	4800	0.776327	content_loss	VC
sub04	sub02	4800	0.792245	content_loss	VC
sub04	sub03	4800	0.776327	content_loss	VC
sub04	sub05	4800	0.771429	content_loss	VC
sub05	sub01	4800	0.733469	content_loss	VC
sub05	sub02	4800	0.753878	content_loss	VC
sub05	sub03	4800	0.751429	content_loss	VC
sub05	sub04	4800	0.714286	content_loss	VC
sub01	sub02	6000	0.823673	content_loss	VC
sub01	sub03	6000	0.825306	content_loss	VC
sub01	sub04	6000	0.819592	content_loss	VC
sub01	sub05	6000	0.800816	content_loss	VC
sub02	sub01	6000	0.810204	content_loss	VC
sub02	sub03	6000	0.817959	content_loss	VC
sub02	sub04	6000	0.814694	content_loss	VC
sub02	sub05	6000	0.798367	content_loss	VC
sub03	sub01	6000	0.803673	content_loss	VC
sub03	sub02	6000	0.819184	content_loss	VC
sub03	sub04	6000	0.801633	content_loss	VC
sub03	sub05	6000	0.790612	content_loss	VC
sub04	sub01	6000	0.773061	content_loss	VC
sub04	sub02	6000	0.796735	content_loss	VC
sub04	sub03	6000	0.774286	content_loss	VC
sub04	sub05	6000	0.779592	content_loss	VC
sub05	sub01	6000	0.756735	content_loss	VC
sub05	sub02	6000	0.774286	content_loss	VC
sub05	sub03	6000	0.727755	content_loss	VC
sub05	sub04	6000	0.697143	content_loss	VC

## Sheet: pixel_within
Subject	Number of samples	Identification accuracy	Method	ROI
sub01	6000	0.808571	within	VC
sub02	6000	0.802857	within	VC
sub03	6000	0.837551	within	VC
sub04	6000	0.796735	within	VC
sub05	6000	0.778367	within	VC
